# Supplementary material for: N-Propargylglycine: a unique suicide inhibitor of proline dehydrogenase with anticancer activity and brain-enhancing mitohormesis properties
Source: Amino Acids. 2021 Jun 5;53(12):1927–39. doi: 10.1007/s00726-021-03012-9 (PMC8643368; doi:10.1007/s00726-021-03012-9)
Supplement: Supplementary file 2 — Supplementary Table 1. List and expression magnitude of all significant differentially expressed genes (1324) per mouse brain [file 726_2021_3012_MOESM2_ESM.xlsx]

## Sheet: GO pathways for 841 up genes
genes	set.name	original.size	filtered.size	relevant.genes	set.id	p.raw	p.adj
Adam10, Adcy1, Adra1a, Anks1b, Atp2b1, Atp2b4, Cacna2d1, Camk4, Cdh11, Cdh2, Cdh8, Cdh9, Cdkl5, Chrm3, Clstn2, Dgkb, Dgki, Epha4, Erbb4, Erbin, Erc2, Filip1, Flrt3, Frmpd4, Gabbr2, Gpm6a, Gria1, Grid2, Grik2, Grin2a, Grin2b, Grm1, Grm3, Gucy1a1, Gucy1b1, Homer2, Htr2a, Htr3a, Kcna1, Kcna3, Kcnd2, Kcnma1, Kpna1, Lrfn5, Lrrc7, Magi2, Myo5a, Myo5b, Napb, Nedd4, Neto1, Nlgn1, Nos1, Nos1ap, Nr3c2, Nrc…	glutamatergic synapse	506	493	86	glutamatergic synapse	7.57e-27	1.19e-23
Ackr2, Adgrb3, Adgrg6, Adra1a, Adrb3, Arap2, Arhgap19, Arhgap20, Arhgap26, Arhgap32, Arhgap5, Camk4, Chrm3, Chrna7, Dgkb, Diras2, Ednrb, Erbb4, Erbin, Fam13b, Fzd3, Gabbr2, Gnai1, Gnal, Gnb4, Gpr101, Gpr158, Gpr21, Gpr26, Gpr55, Gpr63, Gpr83, Grem1, Grm1, Grm3, Hivep2, Hpcal4, Htr1b, Htr1f, Htr2a, Htr2c, Htr4, Htr5a, Iqgap2, Magi2, Mapk1, Myo9a, Nmbr, Npy1r, Omp, Ophn1, Oprk1, Oprm1, P2ry12, P2ry…	signal transduction	1079	760	88	signal transduction	2.09e-15	1.64e-12
Adra1a, Arhgef9, Atp2b1, Camk4, Cntn5, Erbb4, Erc2, Gabbr2, Gabra1, Gabra4, Gabra5, Gabrb2, Gabrb3, Gphn, Gucy1a1, Itpr1, Kcnd2, Kcnd3, Lrfn5, Magi2, Nr3c2, Plcb1, Rims1, Rims2, Slc6a6, Slitrk1, Slitrk3	GABA-ergic synapse	103	100	27	GABA-ergic synapse	5.83e-14	3.06e-11
Atp1b1, Atp2a2, Atp2b1, Atp2b4, Atp6v1a, Cacna1d, Cacna2d1, Cacna2d3, Cacnb2, Cacng6, Chrna5, Chrna7, Clca3a1, Gabra1, Gabra4, Gabra5, Gabrb2, Gabrb3, Glra2, Gria1, Grid2, Grik2, Grin2a, Grin2b, Htr3a, Itpr1, Kcna1, Kcna2, Kcna3, Kcnc2, Kcnd2, Kcnd3, Kcnf1, Kcnh5, Kcnh7, Kcnma1, Kcnq3, Kcnq5, Kcns2, Kcnv1, Lrrc8b, Mrs2, Nalcn, Nipa2, Otop2, Ryr2, Slc23a2, Slc24a4, Slc26a2, Slc26a7, Slc30a1, Slc30…	ion transport	591	487	63	ion transport	1.88e-13	7.39e-11
Adcy1, Chrm3, Clstn2, Erbb4, Gria1, Grid2, Grin2a, Grin2b, Grm1, Lrfn5, Lrrc7, Nectin3, Neto1, Nrcam, Plppr4, Ptprz1, Shisa6, Shisa9, Slc30a1, Slitrk1, Slitrk3, Sorcs3	integral component of postsynaptic density membrane	71	70	22	integral component of postsynaptic density membrane	4.14e-13	1.3e-10
Adra1a, Cdh9, Chrna7, Epha4, Flrt3, Gabbr2, Gabra5, Gabrb3, Gria1, Grm1, Grm3, Htr2a, Htr3a, Kcna1, Kcna3, Kcnd2, Nrcam, Oprk1, Oprm1, Slc6a6, Slc8a1, Slitrk3	integral component of postsynaptic membrane	82	80	22	integral component of postsynaptic membrane	8.38e-12	2.2e-09
Cacnb2, Cdh8, Fgf14, Gabra5, Gls, Gria1, Grik2, Grin2a, Grin2b, Htr1b, Kcnma1, Myo5a, Pcdhb16, Sv2b, Syt10, Htr5a, Chrm3, Gabrb3, Gabra1, Chrna5, Gabrb2, Htr2a, Chrna7, Htr2c, Htr3a, Gabra4, Glra2, Htr4, Htr1f	chemical synaptic transmission	178	148	29	chemical synaptic transmission	4.14e-11	9.31e-09
Ajap1, Alcam, Atp1b1, Cdh11, Cdh12, Cdh2, Cdh6, Cdh8, Cdh9, Clstn2, Cntn1, Cntn5, Cntnap5a, Cntnap5b, Col12a1, Col19a1, Col6a4, Cxadr, Dsc2, Dscaml1, Edil3, Epha4, Fat3, Fat4, Flrt2, Flrt3, Frem3, Itga9, Itgb8, Megf10, Ncam2, Nectin3, Negr1, Nlgn1, Npnt, Nrcam, Plcb1, Plpp3, Prkca, Prkce, Ptprk, Tenm3, Thbs2, Pcdhac2, Pcdhgc5, Cdhr1, Pcdhac1, Pcdhb11, Pcdhb16, Pcdhb21, Pcdh20, Pcdha5, Pcdha6	cell adhesion	531	454	53	cell adhesion	7.59e-10	1.49e-07
Adra1a, Cdh9, Chrm3, Chrna7, Epha4, Erbb4, Gabbr2, Gabra5, Gria1, Grin2a, Grin2b, Grm3, Htr1b, Htr2a, Htr3a, Kcna1, Kcna2, Kcna3, Oprk1, Oprm1	integral component of presynaptic membrane	92	88	20	integral component of presynaptic membrane	2.96e-09	5.17e-07
Cdh2, Chrna7, Gabra1, Gabra4, Gabra5, Gabrb2, Gabrb3, Htr5a, Kcnd2, Kcnd3, Nlgn1, Slitrk3	integral component of postsynaptic specialization membrane	38	33	12	integral component of postsynaptic specialization membrane	1.43e-08	2.24e-06
Cdh2, Cdhr1, Clstn2, Dsc2, Dscaml1, Fat3, Fat4, Nectin3, Pcdh20, Ptprt, Robo2, Tenm3, Cntn5, Cdh8, Cdh11, Nrcam, Cdh6, Cdh12, Cdh18, Cdh9	homophilic cell adhesion via plasma membrane adhesion molecules	109	100	20	homophilic cell adhesion via plasma membrane adhesion molecules	3.03e-08	4.34e-06
Chrna7, Grik2, Grin2a, Kcna1, Kcnma1, Nedd4l, Pex5l, Rims1, Rims2, Glra2, Kcnh7, Gabrb3, Gabra1, Kcnh5, Htr3a, Gabra4, Gabrb2, Gabra5, Chrna5	regulation of membrane potential	111	93	19	regulation of membrane potential	4.67e-08	6.12e-06
Abcc9, Kcna1, Kcna2, Kcna3, Kcnc2, Kcnd2, Kcnma1, Kcnq3, Kcnq5, Nalcn, P2ry12, Slc1a3, Kcnv1, Kcnd3, Kcnh7, Kcnh5, Kcnf1, Kcns2	potassium ion transmembrane transport	100	89	18	potassium ion transmembrane transport	1.24e-07	1.5e-05
Cacna1d, Cacna2d1, Cacna2d3, Cacnb2, Cacng6, Kcna1, Kcna2, Kcna3, Kcnc2, Kcnd2, Kcnd3, Kcnf1, Kcnh5, Kcnh7, Kcnma1, Kcnq3, Kcnq5, Kcns2, Kcnv1, Nalcn, Nedd4l	regulation of ion transmembrane transport	138	120	21	regulation of ion transmembrane transport	1.55e-07	1.75e-05
Atp2a2, Atp2b1, Atp2b4, Cacna1d, Cacna2d1, Cacnb2, Cacng6, Itpr1, Nalcn, P2ry12, Ryr2, Slc24a2, Slc8a1, Trpc1, Trpc5, Slc24a4	calcium ion transmembrane transport	89	75	16	calcium ion transmembrane transport	2.86e-07	2.99e-05
Chrna7, Glra2, Kcnc2, Kcnq3, Ryr2, Slc24a2, Gabrb2, Chrna5, Htr3a, Gabra4, Gabra1, Gabra5, Gabrb3	ion transmembrane transport	65	50	13	ion transmembrane transport	3.26e-07	3.21e-05
Adam10, Adgrb3, Camk4, Cpeb3, Erbin, Gphn, Gria1, Grin2b, Itpr1, Myo5a, Napb, Nckap1, Nos1ap, Ptk2, Rgs7bp, Sipa1l1, Wasf1, Gabra1, Gabra5, Gabra4	postsynapse	121	121	20	postsynapse	7.9e-07	7.31e-05
Atp2b1, Atp2b4, Cacna1d, Cask, Cxadr, Dock4, Erc2, Fzd3, Gria1, Grid2, Grik2, Ncoa2, Nlgn1, Nos1ap, Plekha2, Rapgef2, Shisa6, Shisa9, Sntb1	PDZ domain binding	115	111	19	PDZ domain binding	8.56e-07	7.48e-05
Atp1b1, Atp2a2, Atp2b1, Atp2b4, Chrna7, Grik2, Htr2a, Htr2c, Prkca, Prkcb, Ryr2, Slc24a2, Slc30a1, Slc8a1, Xk, Slc24a4	cellular calcium ion homeostasis	100	85	16	cellular calcium ion homeostasis	1.7e-06	0.000140491
Dsp, Rab8b, Cdh9, Cdh18, Cdh8, Cdh11, Cdh12, Cdh2, Cdh6	adherens junction organization	28	27	9	adherens junction organization	2.22e-06	0.000174564
Akna, Bhlhe22, Bmpr1a, Btbd3, Camk1d, Chrdl1, Cntn1, Dab1, Dclk1, Dcx, Dscaml1, Enc1, Epha4, Erbb4, Fgf14, Frmd7, Fzd3, Gpm6a, Lhx6, Magi2, Mef2a, Mef2c, Myt1l, Ndnf, Nedd4, Nlgn1, Nrg3, Ntng1, Ophn1, Rapgef2, Rassf10, Robo2, Sema5a, Slit3, Slitrk1, Tnik, Ttll7, Zfp365, Pcsk2, Nav3	nervous system development	415	392	40	nervous system development	3.09e-06	0.000231174
Abcc9, Atp1b1, Kcna1, Kcna2, Kcna3, Kcnc2, Kcnd2, Kcnd3, Kcnf1, Kcnh5, Kcnh7, Kcnma1, Kcnq3, Kcnq5, Kcns2, Kcnt2, Kcnv1, Slc24a4	potassium ion transport	130	111	18	potassium ion transport	3.69e-06	0.000263986
Ackr2, Adgrb3, Adgrg6, Adra1a, Adrb3, Atrnl1, Ednrb, Fzd3, Gabbr2, Gnai1, Gnal, Gnb4, Gpr101, Gpr158, Gpr83, Grm1, Grm3, Htr1b, Htr1f, Htr2a, Htr2c, Htr4, Htr5a, Npy1r, Oprm1, P2ry12, Rapgef2, Rgs4, Rgs7bp, Rxfp3, Sort1, Sstr1, Sstr4, P2ry13, Nmbr	G protein-coupled receptor signaling pathway	1675	330	35	G protein-coupled receptor signaling pathway	5.42e-06	0.000369338
Adcy1, Adcy9, Asb11, Dab1, Dclk1, Dcx, Gucy1a1, Gucy1b1, Kit, Ksr2, Map4k3, Mapk1, Myo9a, Nrg3, Pdk1, Pdzd8, Plcb1, Plcl1, Prkca, Prkce, Rapgef4, Rapgef5, Rasgrp1, Rps6ka5, Tiam1, Tnik, Vav3, Dgki, Mak, Mastl, Prkcb, Prkaa2, Wnk3, Pdpk1, Dgkh, Hunk, Camk4, Dgkb	intracellular signal transduction	418	373	38	intracellular signal transduction	5.64e-06	0.000369338
Atp2a2, Atp2b1, Atp2b4, Cacna1d, Cacna2d1, Cacna2d3, Cacnb2, Cacng6, Chrna7, Grin2a, Grin2b, Itpr1, Prkcb, Ryr2, Slc24a2, Slc24a4, Slc8a1, Trpc1, Trpc5	calcium ion transport	142	126	19	calcium ion transport	6.04e-06	0.000379827
Gabbr2, Gabrb2, Gabrb3, Htr4, Plcl1, Gabra1, Gabra4, Gabra5	gamma-aminobutyric acid signaling pathway	27	27	8	gamma-aminobutyric acid signaling pathway	2.2e-05	0.00128153
Cdh9, Flrt3, Lrfn5, Nlgn1, Ntng1, Slitrk1, Slitrk3, Sparcl1	synaptic membrane adhesion	27	27	8	synaptic membrane adhesion	2.2e-05	0.00128153
Cacna1d, Ednrb, Grm1, Ksr2, P2ry12, Pdpk1, Ppp1r9a, Ryr2, Tox3, Ackr2	calcium-mediated signaling	76	48	10	calcium-mediated signaling	6.08e-05	0.00341502
Htr5a, Htr2c, Htr1b, Htr1f, Htr2a, Htr4, Chrm3	G protein-coupled receptor signaling pathway, coupled to cyclic nucleotide second messenger	44	24	7	G protein-coupled receptor signaling pathway, coupled to cyclic nucleotide second messenger	8.14e-05	0.00441279
Ednrb, Grin2a, Grm1, Grm3, Htr2a, Kcna2, Kcnd2, Mapk1, Npy1r, Oprk1, Oprm1	sensory perception of pain	77	60	11	sensory perception of pain	9.08e-05	0.00475861
Cpeb3, Fgf14, Gria1, Grin2a, Grin2b, Mef2c, Rapgef2, Sipa1l1, Rims1, Rims2	regulation of synaptic plasticity	52	51	10	regulation of synaptic plasticity	0.000104613	0.00530826
Cdh2, Cdh18, Cdh11, Cdh9, Cdh6, Cdh8, Cdh12	cell-cell adhesion mediated by cadherin	26	25	7	cell-cell adhesion mediated by cadherin	0.000108463	0.00533165
Adra1a, Ednrb, Esr1, Htr2c, Oprk1, Oprm1, P2ry12, Ptger3, Htr2a	phospholipase C-activating G protein-coupled receptor signaling pathway	57	42	9	phospholipase C-activating G protein-coupled receptor signaling pathway	0.000112407	0.00535807
Adam10, Cask, Cdh8, Dgki, Flrt3, Gria1, Grin2a, Grin2b, Itpr1, Synj1	synaptic membrane	52	52	10	synaptic membrane	0.000124165	0.00574447
Htr1b, Htr2a, Htr2c, Oprk1, Usp46	behavior	18	12	5	behavior	0.000132127	0.00577321
Fut8, Man2a1, Man1a, Man1c1, Man1a2	N-glycan processing	12	12	5	N-glycan processing	0.000132127	0.00577321
Bhlhe22, Cdh11, Epha4, Zeb2	corticospinal tract morphogenesis	7	7	4	corticospinal tract morphogenesis	0.000147647	0.00627699
Gabra1, Gabrb2, Gabrb3, Gabra5, Gabra4	GABA-A receptor complex	13	13	5	GABA-A receptor complex	0.000206463	0.00854649
Adcy1, Anks1b, Cask, Cdh11, Dgkb, Dgki, Epha4, Grm1, Itpr1, Myo5a, Myo5b, Ntng1, Slc30a1, Stxbp5, Synj1	Schaffer collateral - CA1 synapse	113	112	15	Schaffer collateral - CA1 synapse	0.000221333	0.0089271
Gria1, Grin2a, Grin2b, Grm1, Neto1, Shisa9, Grik2, Grid2	postsynaptic density membrane	37	37	8	postsynaptic density membrane	0.000252676	0.00969782
Atp2b4, Chrna7, Dsp, Gria1, Grid2, Grin2a, Grin2b, Nlgn1, Nos1, Ryr2, Xiap	scaffold protein binding	71	67	11	scaffold protein binding	0.000252772	0.00969782
Arhgef9, Dab1, Dock10, Dock4, Rapgef2, Rapgef4, Rapgef5, Rasgrf2, Rasgrp1, Rgl1, Tiam1, Vav3, Arhgap32	small GTPase mediated signal transduction	91	90	13	small GTPase mediated signal transduction	0.000269464	0.0100921
Adcy1, Anks1b, Cdh9, Grik2, Grin2b, Nectin3, Rapgef4, Stxbp5, Syt1	hippocampal mossy fiber to CA3 synapse	48	48	9	hippocampal mossy fiber to CA3 synapse	0.000328983	0.0120346
Chrna7, Gria1, Grik2, Kcna1, Kcna2, Kcnd2, Kcnma1	neuronal action potential	35	30	7	neuronal action potential	0.000374547	0.0133901
Carf, Cpne3, Mef2a, Mef2c, Nlgn1, Prkaa2, Syt1, Syt6, Cpne4, Syt10, Cpne8	cellular response to calcium ion	76	71	11	cellular response to calcium ion	0.000425104	0.0148597
Cacna1d, Cacna2d1, Cacnb2, Cacng6	L-type voltage-gated calcium channel complex	10	9	4	L-type voltage-gated calcium channel complex	0.000492935	0.0168562
Adcy9, Rapgef2, Adra1a, Gpr101, Adrb3	adenylate cyclase-activating adrenergic receptor signaling pathway	23	16	5	adenylate cyclase-activating adrenergic receptor signaling pathway	0.000623251	0.0201732
Cacna1d, P2ry12, Ptger3, Gnal, Adra1a, Gnai1, Gpr101, Adrb3	adenylate cyclase-modulating G protein-coupled receptor signaling pathway	57	42	8	adenylate cyclase-modulating G protein-coupled receptor signaling pathway	0.000628408	0.0201732
Cdh8, Grid2, Grik2, Grm3, Napb, Gria1, Grin2a, Grin2b	synaptic transmission, glutamatergic	43	42	8	synaptic transmission, glutamatergic	0.000628408	0.0201732
Atp2b1, Atp2b4, Cacna1d, Cdh2, Gpm6a, Kcnma1	integral component of presynaptic active zone membrane	26	24	6	integral component of presynaptic active zone membrane	0.000665181	0.0205163
Anks1b, Ppfia2, Prkca, Prkcb, Prkce, Stxbp5	presynaptic cytosol	24	24	6	presynaptic cytosol	0.000665181	0.0205163
Cdh12, Cdh6, Cdh9, Cdh18, Cdh8, Cdh2, Cdh11	cell-cell junction assembly	35	33	7	cell-cell junction assembly	0.000695645	0.0210433
Alcam, Cdh2, Cxadr, Fat4, Grid2, Nlgn1, Tenm3, Nectin3	heterophilic cell-cell adhesion via plasma membrane cell adhesion molecules	48	43	8	heterophilic cell-cell adhesion via plasma membrane cell adhesion molecules	0.000740882	0.0219888
Atp2a2, Nos1, Prkca, Prkg1	negative regulation of heart contraction	11	10	4	negative regulation of heart contraction	0.000791245	0.0230487
Adam10, Alpk1, Atm, Bmpr1a, Camk1d, Camk4, Cask, Csnk1a1, Dclk1, Epha4, Epha6, Erbb4, Hunk, Kit, Ksr2, Mak, Map3k2, Map4k3, Mapk1, Mastl, Pdgfra, Pdk1, Pdpk1, Ppp3cb, Prkaa2, Prkca, Prkcb, Prkce, Prkg1, Ptk2, Rps6ka5, Tgfb2, Tnik, Trim24, Wee1, Cdkl4, Wnk3, Cdk19, Cdkl5, Cdk17	protein phosphorylation	554	506	40	protein phosphorylation	0.000839811	0.0240186
Ahcyl1, Ednrb, Itpr1	epithelial fluid transport	6	5	3	epithelial fluid transport	0.000945713	0.024387
Arhgef9, Erbin, Gphn	postsynaptic specialization	5	5	3	postsynaptic specialization	0.000945713	0.024387
Grin2b, Myo5a, Slc8a1	regulation of postsynaptic cytosolic calcium ion concentration	5	5	3	regulation of postsynaptic cytosolic calcium ion concentration	0.000945713	0.024387
Gabbr2, Gabra1, Gabrb2	GABA receptor complex	5	5	3	GABA receptor complex	0.000945713	0.024387
Grik2, Grin2a, Kcnma1	ligand-gated ion channel activity involved in regulation of presynaptic membrane potential	6	5	3	ligand-gated ion channel activity involved in regulation of presynaptic membrane potential	0.000945713	0.024387
Htr1b, Htr1f, Htr5a	adenylate cyclase-inhibiting serotonin receptor signaling pathway	6	5	3	adenylate cyclase-inhibiting serotonin receptor signaling pathway	0.000945713	0.024387
Gabra1, Gabrb2, Gabrb3, Glra2, Slc1a3, Gabra4, Gabra5	chloride transmembrane transport	39	35	7	chloride transmembrane transport	0.00100957	0.0256137
Adra1a, Chrna7, Erbb4, Esr1, Garem1, Gpr55, Hmgcr, Htr2a, Htr2c, Npnt, Oprm1, Pdgfra, Prkca, Rapgef2, Rasgrp1, Slc30a10, Sstr4	positive regulation of ERK1 and ERK2 cascade	214	157	17	positive regulation of ERK1 and ERK2 cascade	0.00108533	0.0270987
Epha4, Matn2, P2ry12, Tgfb2	glial cell migration	12	11	4	glial cell migration	0.00119758	0.0294343
Ccbe1, Fut8, Mafb, Man1a2, Man2a1	respiratory gaseous exchange by respiratory system	22	19	5	respiratory gaseous exchange by respiratory system	0.00147635	0.0357278
Cdh2, Cdh9, Erbb4, Flrt3, Gpm6a, Nlgn1, Pcdhb16, Slitrk1	synapse assembly	51	48	8	synapse assembly	0.00156968	0.0374108
Gabra1, Gabrb3, Gabra5, Gabra4	GABA-gated chloride ion channel activity	12	12	4	GABA-gated chloride ion channel activity	0.00173031	0.0406236
Adcy9, Adgrg6, Adrb3, Gnal, Gpr26, Htr4, Pthlh, Adcy1, Ptger3, Adgrb3	adenylate cyclase-activating G protein-coupled receptor signaling pathway	97	72	10	adenylate cyclase-activating G protein-coupled receptor signaling pathway	0.00181603	0.0410264
Chrm3, Kcnma1, Trpc1	saliva secretion	6	6	3	saliva secretion	0.00182571	0.0410264
Gnai1, Pde10a, Pex5l	regulation of cAMP-mediated signaling	6	6	3	regulation of cAMP-mediated signaling	0.00182571	0.0410264
Ano5, Clca3a1, Gabra1, Gabra4, Gabra5, Gabrb2, Gabrb3, Glra2, Slc26a7	chloride transport	80	61	9	chloride transport	0.00198091	0.043887
Chrna7, Grin2a, Grin2b, Htr1b, Oprm1, Prkca, Th	response to ethanol	43	40	7	response to ethanol	0.00228591	0.0497932
Esr1, Gabra5, Gabrb2, Gabrb3, Grid2, Mef2c	regulation of neuron apoptotic process	31	30	6	regulation of neuron apoptotic process	0.00231081	0.0497932
Nedd4, Ophn1, Syne1, Synj1, Usp46	regulation of postsynaptic neurotransmitter receptor internalization	23	21	5	regulation of postsynaptic neurotransmitter receptor internalization	0.00239078	0.0498305
Erc2, Gucy1b1, Nr3c2, Rims1, Rims2	presynaptic active zone cytoplasmic component	21	21	5	presynaptic active zone cytoplasmic component	0.00239078	0.0498305
Arhgef9, Chrna7, Glra2, Gphn	glycinergic synapse	14	13	4	glycinergic synapse	0.00240758	0.0498305
Atm, Bmpr1a, Camk1d, Camk4, Cask, Cdk17, Cdk19, Cdkl4, Cdkl5, Csnk1a1, Dclk1, Epha4, Epha6, Erbb4, Hunk, Kit, Ksr2, Mak, Map3k2, Map4k3, Mapk1, Mastl, Pdgfra, Pdk1, Pdpk1, Prkaa2, Prkca, Prkcb, Prkce, Prkg1, Ptk2, Rps6ka5, Tnik, Trim24, Wee1, Wnk3	protein kinase activity	504	469	36	protein kinase activity	0.00246101	0.0502748

## Sheet: GO pathways for 483 down genes 
genes	set.name	original.size	filtered.size	relevant.genes	set.id	p.raw	p.adj
Cd74, Egr1, Myd88, Ticam1	positive regulation of chemokine biosynthetic process	12	9	4	positive regulation of chemokine biosynthetic process	5.79e-05	0.0336851
Atf4, Egr1, Fos, Fosb, Foxj1, Foxo4, Hoxa5, Hoxb5, Hoxc4, Irf3, Irf9, Junb, Klf2, Mafk, Mnt, Nfil3, Nkx2-2, Nkx6-1, Nkx6-2, Nr1h2, Nr4a1, Nr4a3, Pax2, Pbx2, Pou4f1, Rela, Sox11, Sox8, Tfeb, Trp53, Usf1, Hoxd3, Phf1, Maff	DNA-binding transcription factor activity	763	617	34	DNA-binding transcription factor activity	6.25e-05	0.0336851
Bax, Hoxa5, Pygo2	regulation of mammary gland epithelial cell proliferation	5	5	3	regulation of mammary gland epithelial cell proliferation	0.000184228	0.0413804
Irf3, Irf9, Myd88	type I interferon biosynthetic process	5	5	3	type I interferon biosynthetic process	0.000184228	0.0413804
Atf4, Banp, Cd74, Cxxc1, Egr1, Fos, Foxj1, Foxo4, Irf3, Jmjd6, Klf2, Lbh, Nfil3, Nfkbia, Nr1h2, Nr4a1, Nr4a3, Pax2, Prmt2, Rela, Sox11, Sox8, Tfeb, Trf, Trp53, Usf1, Usp21, Zbtb48, Zfp423, Phf1	positive regulation of transcription, DNA-templated	624	552	30	positive regulation of transcription, DNA-templated	0.000213587	0.0413804
Atn1, Ccnd3, Cdkn1c, Egr1, Fam220a, Foxj1, Hdac5, Hexim1, Irf3, Irx1, Irx2, Klf2, Mafk, Med25, Mnt, Nfil3, Nkx6-1, Nkx6-2, Noc2l, Nr1h2, Nr4a3, Nrip2, Paf1, Pax2, Per1, Plk3, Pou4f1, Rbm10, Rela, Sik1, Sox11, Trp53, Gatad2a, Junb, Foxo4, Sin3b	negative regulation of transcription by RNA polymerase II	838	715	36	negative regulation of transcription by RNA polymerase II	0.000230317	0.0413804
