# Supplementary material for: N-Propargylglycine: a unique suicide inhibitor of proline dehydrogenase with anticancer activity and brain-enhancing mitohormesis properties
Source: Amino Acids. 2021 Jun 5;53(12):1927–39. doi: 10.1007/s00726-021-03012-9 (PMC8643368; doi:10.1007/s00726-021-03012-9)
Supplement: Supplementary file 3 — Supplementary Table 2. Significant (FDR p<0.05) Gene Ontology (GO) terms over-represented by 841 differentially up-regulated and 483 differentially down-regulated genes [file 726_2021_3012_MOESM3_ESM.xlsx]

## Sheet: WT vs. W group neuro GO genes
Gene.name	wt_vs_mean_w_set2	pval_wt_vs_wtreat_set2	group	meanfc
Frmd7	1.74919	0.00106465	nervous system development	1.98118
Htr3a	1.32125	0.0140926	Glutaminergic	1.28108
Htr2a	1.58365	0.0470801	Glutaminergic	1.21366
Rassf10	1.25324	0.00638169	nervous system development	1.18065
Dscaml1	1.17967	0.059722	nervous system development	1.16037
Sorcs3	1.17496	0.04775	Glutaminergic	1.13634
Itpr1	1.16709	0.192393	GABA-ergic synapse	1.1345
Grid2	1.06779	0.375052	Glutaminergic	1.12189
Syt6	1.15576	0.0448769	Glutaminergic	1.08597
Pcsk2	1.13902	0.210035	nervous system development	1.08324
Slitrk1	1.11014	0.288653	nervous system development	1.0734
Chrm3	1.08171	0.0911671	Glutaminergic	1.06532
Nos1	1.05601	0.104302	Glutaminergic	1.06333
Kcna3	1.02522	0.274966	Glutaminergic	1.06107
Gucy1b1	1.08142	0.334702	Glutaminergic	1.05912
Bhlhe22	1.07238	0.28239	nervous system development	1.05843
Cdh2	1.04093	0.80252	Glutaminergic	1.05575
Plppr4	0.996211	0.487031	Glutaminergic	1.03902
Ntng1	1.0232	0.322853	nervous system development	1.03866
Gria1	1.04616	0.236991	Glutaminergic	1.03737
Nlgn1	1.04183	0.366408	nervous system development	1.03346
Gpm6a	1.04921	0.375571	nervous system development	1.0333
Gabra1	1.0084	0.495604	GABA-ergic synapse	1.03223
Pacsin2	1.0475	0.158214	Glutaminergic	1.03182
Sparcl1	1.04514	0.245332	Glutaminergic	1.03125
Flrt3	1.02907	0.650258	Glutaminergic	1.02765
Slit3	1.10671	0.738639	nervous system development	1.02682
Prkce	1.05709	0.251237	Glutaminergic	1.02653
Ptprz1	0.956091	0.69214	Glutaminergic	1.02308
Camk4	0.950094	0.36109	GABA-ergic synapse	1.02225
Cntn1	0.995526	0.753791	nervous system development	1.01942
Gphn	1.02854	0.425938	GABA-ergic synapse	1.01848
Clstn2	1.03061	0.482621	Glutaminergic	1.01597
Btbd3	1.02523	0.552097	nervous system development	1.01474
Syt1	1.06373	0.208541	Glutaminergic	1.01341
Usp46	1.05438	0.353754	Glutaminergic	1.0133
Myo5b	1.02166	0.471622	Glutaminergic	1.01323
Grm1	0.967266	0.451242	Glutaminergic	1.01321
Ppp3cb	1.05046	0.359079	Glutaminergic	1.01098
Enc1	1.08866	0.178559	nervous system development	1.00656
Dcx	0.894435	0.244236	nervous system development	1.00514
Rapgef2	0.998136	0.710666	nervous system development	1.00401
Plcxd3	0.918316	0.720322	Glutaminergic	1.00329
Nr3c2	1.06698	0.413983	GABA-ergic synapse	1.00038
Gabbr2	1.01484	0.331573	GABA-ergic synapse	0.998926
Lrfn5	1.05559	0.184153	GABA-ergic synapse	0.998323
Tiam1	1.00375	0.389672	Glutaminergic	0.996558
Akna	0.974327	0.37352	nervous system development	0.995228
Epha4	1.03389	0.254666	nervous system development	0.992947
Nedd4	0.988684	0.668301	nervous system development	0.992642
Shisa6	0.965702	0.3404	Glutaminergic	0.991672
Chrdl1	1.02133	0.164963	nervous system development	0.990247
Dab1	0.998962	0.380943	nervous system development	0.987435
Synj1	1.03928	0.683806	Glutaminergic	0.984444
Kcnd2	0.970781	0.490289	GABA-ergic synapse	0.983898
Gabrb2	0.957609	0.755208	GABA-ergic synapse	0.982324
Ndnf	0.951134	0.345586	nervous system development	0.979724
Ptk2	1.01191	0.225155	Glutaminergic	0.979399
Filip1	0.998394	0.216971	Glutaminergic	0.979372
Dgki	0.969855	0.496128	Glutaminergic	0.978407
Homer2	0.993053	0.152543	Glutaminergic	0.97824
Slitrk3	1.03244	0.274564	GABA-ergic synapse	0.977912
Gabra5	1.01797	0.183606	GABA-ergic synapse	0.977611
Erc2	1.03437	0.293625	GABA-ergic synapse	0.974979
Robo2	0.962833	0.619683	nervous system development	0.974001
Cdh8	0.954375	0.738736	Glutaminergic	0.973782
Adam10	0.968084	0.451973	Glutaminergic	0.971004
Shisa9	0.986611	0.31665	Glutaminergic	0.96699
Ppp1r9a	0.955554	0.547393	Glutaminergic	0.966799
Frmpd4	1.00429	0.475383	Glutaminergic	0.966685
Cdh11	0.97976	0.424343	Glutaminergic	0.965808
Mef2a	0.950258	0.428357	nervous system development	0.965499
Ophn1	0.989271	0.500428	nervous system development	0.965472
Atp2b4	0.955012	0.256437	Glutaminergic	0.965292
Bmpr1a	0.947937	0.612804	nervous system development	0.965105
Atp2b1	0.952794	0.384501	GABA-ergic synapse	0.963132
Nrcam	0.971086	0.518554	Glutaminergic	0.958594
Cdkl5	0.953079	0.403911	Glutaminergic	0.95781
Anks1b	0.962314	0.395231	Glutaminergic	0.956078
Lhx6	1.01092	0.150463	nervous system development	0.955272
Grin2b	0.894415	0.68019	Glutaminergic	0.954977
Gabra4	0.976589	0.321007	GABA-ergic synapse	0.953285
Grik2	0.976972	0.720844	Glutaminergic	0.952797
Camk1d	0.97391	0.467249	nervous system development	0.951706
Erbb4	0.907123	0.607855	nervous system development	0.951576
Slc6a6	0.95379	0.26731	GABA-ergic synapse	0.948836
Plcb1	0.947996	0.375577	GABA-ergic synapse	0.944694
Gabrb3	0.945149	0.443577	GABA-ergic synapse	0.944441
Myt1l	0.943611	0.416594	nervous system development	0.944427
Fzd3	0.988633	0.836191	nervous system development	0.944378
Dclk1	0.967696	0.333755	nervous system development	0.944086
Zfp365	1.01725	0.131311	nervous system development	0.94293
Magi2	0.961954	0.519572	nervous system development	0.942023
Fgf14	0.930154	0.580142	nervous system development	0.94031
Cntn5	0.95978	0.692481	GABA-ergic synapse	0.939988
Nav3	0.998206	0.622171	nervous system development	0.937895
Napb	0.942445	0.518276	Glutaminergic	0.936807
Kpna1	0.96094	0.44722	Glutaminergic	0.936365
Kcna1	0.979805	0.670864	Glutaminergic	0.934434
Kcnma1	0.937771	0.696038	Glutaminergic	0.934392
Kcnd3	0.95969	0.572493	GABA-ergic synapse	0.931475
Sema5a	0.918961	0.597708	nervous system development	0.931401
Mef2c	0.909932	0.362327	nervous system development	0.931146
Rapgef4	0.936884	0.458627	Glutaminergic	0.929689
Cdh9	0.923323	0.320361	Glutaminergic	0.927176
Neto1	0.961347	0.394029	Glutaminergic	0.925837
Sipa1l1	0.948834	0.222847	Glutaminergic	0.924319
Arhgef9	0.934887	0.427163	GABA-ergic synapse	0.924109
Ppfia2	0.906097	0.48505	Glutaminergic	0.922155
Adcy1	0.942514	0.445922	Glutaminergic	0.921221
Dgkb	0.938766	0.387961	Glutaminergic	0.920341
Tnik	0.876666	0.623641	nervous system development	0.918407
Erbin	0.85671	0.55296	Glutaminergic	0.917078
Cacna2d1	0.891249	0.598061	Glutaminergic	0.915202
Lrrc7	0.889661	0.570798	Glutaminergic	0.915008
Gucy1a1	0.916352	0.395691	GABA-ergic synapse	0.912061
Myo5a	0.889944	0.789521	Glutaminergic	0.91091
Nos1ap	0.872565	0.309945	Glutaminergic	0.907353
Tanc2	0.907827	0.622693	Glutaminergic	0.899977
Grm3	0.943733	0.246266	Glutaminergic	0.899533
Adra1a	0.855866	0.570355	GABA-ergic synapse	0.898954
Nrg3	0.985103	0.570795	nervous system development	0.893655
Rims1	0.897477	0.497129	GABA-ergic synapse	0.882891
Ttll7	0.862619	0.771168	nervous system development	0.88074
Rims2	0.881773	0.649367	GABA-ergic synapse	0.8786
Grin2a	0.830691	0.587955	Glutaminergic	0.874428
Rgs7bp	0.76857	0.609351	Glutaminergic	0.800263

## Sheet: Neuro GO genes by Fig 5 mouse
Gene.name	Set2_1W	Set2_2W	Set2_3W	Set2_4W	Set2_5WT	Set2_6WT	Set2_7WT	Set2_8WT	Set2_9WT	wt_vs_mean_w_set2	pval_wt_vs_wtreat_set2	GO group
Tiam1	2189.77	2429.02	2293.22	2686.62	3151.94	2581.91	3223.35	2692.37	2552.91	1.00375	0.389672	Glutaminergic
Grm3	474.923	713.697	531.676	773.467	853.327	613.723	899.705	817.38	789.763	0.943733	0.246266	Glutaminergic
Mef2c	3286.03	5179.97	4227.12	4796.08	6729.51	4745.67	6958.61	6053.6	4331.85	0.909932	0.362327	nervous system development
Gabrb2	814.415	772.227	474.224	1129.93	2793.46	1022.87	2330.82	1259.96	798.648	0.957609	0.755208	GABA-ergic synapse
Fzd3	245.239	153.879	108.088	218.758	513.443	179.845	434.977	262.16	188.556	0.988633	0.836191	nervous system development
Gabra1	4051.03	5055.35	5245.68	5535.36	8027.06	6156.33	7399.74	6466.27	4523.37	1.0084	0.495604	GABA-ergic synapse
Pacsin2	1109.07	1114.92	945.526	1191.45	1300.65	1258.92	1408.55	1248	1157	1.0475	0.158214	Glutaminergic
Grm1	1203.32	1419.84	1373.98	1580.14	1986.62	1633.22	1968.68	1747.4	1268.56	0.967266	0.451242	Glutaminergic
Atp2b1	4967.01	8429.36	7449.31	8325.51	11141.8	8489.83	11070.4	9478.62	7474.12	0.952794	0.384501	GABA-ergic synapse
Nav3	689.965	677.823	436.247	682.643	1208.71	588.994	1083.34	787.476	769.032	0.998206	0.622171	nervous system development
Adcy1	9535.97	13157.1	10876	15719.3	19211.2	12158.7	17682.2	16066.5	15057.8	0.942514	0.445922	Glutaminergic
Gria1	7331.56	6814.1	6034.43	7754.2	8231.61	7455.72	8082.99	8274.48	7785.09	1.04616	0.236991	Glutaminergic
Nrcam	3956.77	3736.52	2920.32	4078.28	5486.71	3529.47	5405.41	4535.46	4059.38	0.971086	0.518554	Glutaminergic
Erbin	707.351	1215.93	1137.36	1352.59	1993.85	1321.86	2042.55	1505.18	878.611	0.85671	0.55296	Glutaminergic
Rgs7bp	2492.66	4285.96	2825.87	4940.62	6987.78	3764.39	6635.46	5367.79	3326.88	0.76857	0.609351	Glutaminergic
Bmpr1a	699.115	785.444	774.144	910.19	1234.54	893.607	1144.89	1014.75	713.748	0.947937	0.612804	nervous system development
Ppp3cb	4231.3	4475.71	4165.77	4621.27	6186.11	4905.28	5955.29	5215.28	4650.72	1.05046	0.359079	Glutaminergic
Sema5a	865.659	856.247	851.071	1146.53	1565.12	894.731	1449.58	1288.87	945.741	0.918961	0.597708	nervous system development
Shisa9	943.44	1077.15	779.013	1104.53	1359.54	1032.99	1360.33	1201.15	1119.49	0.986611	0.31665	Glutaminergic
Ptk2	1457.71	1620.92	1332.11	1597.72	1898.81	1534.31	1948.16	1831.13	1722.67	1.01191	0.225155	Glutaminergic
Kpna1	2020.48	1953.23	1613.53	2210.04	2797.59	1942.33	2798.63	2480.05	2058.32	0.96094	0.44722	Glutaminergic
Synj1	5993.72	4773.08	3858.06	5238.48	7687.18	4725.44	6921.68	5941.95	5679.38	1.03928	0.683806	Glutaminergic
Cdh2	1459.54	1358.48	1349.64	1476.62	2006.25	1446.63	1734.78	1581.93	1504.5	1.04093	0.80252	Glutaminergic
Bhlhe22	768.661	848.695	895.864	879.916	1032.05	930.7	1021.79	954.939	923.035	1.07238	0.28239	nervous system development
Cdh9	120.79	219.018	212.281	228.524	314.057	223.683	326.233	301.035	189.543	0.923323	0.320361	Glutaminergic
Fgf14	444.725	522.056	443.063	599.632	944.238	526.048	845.333	701.751	517.295	0.930154	0.580142	nervous system development
Arhgef9	4704.39	5950.3	4813.32	6194.57	7257.41	5443.7	7088.9	6701.52	5910.39	0.934887	0.427163	GABA-ergic synapse
Homer2	593.882	853.415	646.58	829.133	1021.72	807.056	1185.93	920.051	863.803	0.993053	0.152543	Glutaminergic
Myo5b	483.158	560.762	468.381	701.198	764.482	640.699	626.819	664.869	648.593	1.02166	0.471622	Glutaminergic
Epha4	1560.2	1852.21	1483.05	1785.22	2633.33	1990.66	2750.41	2139.14	1770.06	1.03389	0.254666	nervous system development
Atp2b4	2753.45	3438.21	2570.74	3313.6	4047.62	2965.2	4347.72	3849.66	3482.85	0.955012	0.256437	Glutaminergic
Lhx6	191.25	253.004	213.255	280.284	287.197	276.512	294.43	303.029	262.596	1.01092	0.150463	nervous system development
Pcsk2	4675.11	4662.63	4467.64	4199.38	5463.98	4718.69	5459.79	4961.1	5375.32	1.13902	0.210035	nervous system development
Napb	7204.37	7816.68	6880.63	9113.62	10878.4	8155.99	10007.6	9996.96	7799.89	0.942445	0.518276	Glutaminergic
Tnik	1945.44	2530.98	2080.94	2591.89	3636.45	2459.39	3547.53	2939.58	2031.66	0.876666	0.623641	nervous system development
Dclk1	8175.26	10884.8	8898.27	11055.1	13973.5	9750.99	13865.9	12387.3	11480.2	0.967696	0.333755	nervous system development
Syt6	455.706	540.937	490.778	571.31	707.662	601.358	740.693	674.837	684.132	1.15576	0.0448769	Glutaminergic
Gucy1b1	1944.53	1990.04	1957.27	2048.9	2921.56	2339.11	2847.87	2429.21	2028.7	1.08142	0.334702	Glutaminergic
Lrrc7	497.799	644.782	534.597	730.496	1053.75	651.94	1005.37	806.415	571.591	0.889661	0.570798	Glutaminergic
Dab1	975.467	1258.41	1269.79	1379.93	1695.29	1344.34	1716.31	1452.34	1291.26	0.998962	0.380943	nervous system development
Gabra4	763.17	1345.26	1210.39	1409.23	1862.65	1466.86	1885.59	1565.98	1223.15	0.976589	0.321007	GABA-ergic synapse
Sparcl1	33501.7	34302.8	32020.3	35501.3	37415.2	35414.9	37440.9	36168.1	37540.4	1.04514	0.245332	Glutaminergic
Nos1	1465.95	1653.02	1427.54	1975.66	1902.94	1845.66	1974.84	1925.83	1986.25	1.05601	0.104302	Glutaminergic
Slc6a6	1812.76	2582.9	2171.5	2655.37	2971.15	2384.08	3028.43	2954.53	2612.14	0.95379	0.26731	GABA-ergic synapse
Itpr1	9352.96	8973.13	9143.66	10871.5	14957	10540.1	14583	12039.4	12620.4	1.16709	0.192393	GABA-ergic synapse
Grin2b	3289.69	4830.67	3943.75	4641.78	6806.99	4461.29	6198.43	5279.08	4011.01	0.894415	0.68019	Glutaminergic
Mef2a	1655.37	2207.17	1858.92	2214.93	3297.6	2332.37	3245.92	2654.49	1869.76	0.950258	0.428357	nervous system development
Ophn1	628.655	755.235	659.239	697.292	904.981	718.258	806.349	857.252	718.684	0.989271	0.500428	nervous system development
Chrdl1	75.951	146.327	113.931	145.513	185.955	169.729	221.592	158.492	128.336	1.02133	0.164963	nervous system development
Dcx	204.061	377.617	346.661	370.131	552.7	401.28	670.932	526.313	267.532	0.894435	0.244236	nervous system development
Cdkl5	1583.99	2085.39	1918.32	2273.52	3073.42	2126.67	3172.05	2487.03	2027.72	0.953079	0.403911	Glutaminergic
Gpm6a	15100.5	16544.4	16258	16121.7	20677.2	17741.8	20223.4	18274.4	16531.7	1.04921	0.375571	nervous system development
Nr3c2	700.03	661.774	539.466	743.192	913.246	733.994	830.971	763.553	765.083	1.06698	0.413983	GABA-ergic synapse
Cdh11	546.298	741.074	648.528	736.356	957.669	829.537	951	806.415	617.989	0.97976	0.424343	Glutaminergic
Dscaml1	874.809	866.632	892.943	884.799	1100.23	972.289	1093.6	1079.54	1093.82	1.17967	0.059722	nervous system development
Nedd4	6270.99	6161.77	5415.11	6374.26	8937.21	6348.54	8186.6	7230.82	6045.63	0.988684	0.668301	nervous system development
Htr3a	49.4139	86.852	60.3735	47.8534	66.1174	75.3103	85.1489	95.6933	102.669	1.32125	0.0140926	Glutaminergic
Clstn2	1215.22	1256.52	1204.55	1316.46	1785.17	1217.33	1667.07	1512.15	1434.41	1.03061	0.482621	Glutaminergic
Ppp1r9a	2669.27	3290.93	2779.13	3660.29	5584.85	3563.19	5099.7	4057.99	3079.09	0.955554	0.547393	Glutaminergic
Gabrb3	2642.73	3028.49	2632.09	3253.05	4513.54	3146.17	4381.58	3905.48	2790.82	0.945149	0.443577	GABA-ergic synapse
Gucy1a1	733.888	1214.98	1040.96	1220.75	1502.1	1077.95	1534.73	1357.65	1154.04	0.916352	0.395691	GABA-ergic synapse
Myo5a	5447.43	6404.39	5304.1	6778.57	10816.4	6335.06	9726.46	7550.8	5397.04	0.889944	0.789521	Glutaminergic
Filip1	155.562	189.753	156.776	216.805	234.51	220.311	240.058	232.256	185.594	0.998394	0.216971	Glutaminergic
Htr2a	55.8194	67.0271	45.767	59.5725	172.525	89.9227	204.152	130.581	110.567	1.58365	0.0470801	Glutaminergic
Lrfn5	854.678	956.316	867.625	1021.52	1244.87	1020.62	1245.43	1144.33	1067.17	1.05559	0.184153	GABA-ergic synapse
Syt1	14257.7	15761.7	14334.8	16400	21507.8	15990.5	21361.1	19208.4	18220.8	1.06373	0.208541	Glutaminergic
Dgkb	790.623	1079.04	880.284	1206.1	2037.24	1240.93	2034.34	1500.19	904.278	0.938766	0.387961	Glutaminergic
Frmd7	15.5562	12.2726	14.6065	9.76599	14.4632	24.7287	74.89	34.8882	13.8208	1.74919	0.00106465	nervous system development
Cdh8	589.307	604.188	531.676	681.666	948.371	617.095	786.858	783.489	610.092	0.954375	0.738736	Glutaminergic
Ttll7	2747.96	4042.39	3296.2	4373.21	6408.22	3929.62	5791.15	4456.72	3329.84	0.862619	0.771168	nervous system development
Rims2	956.251	1029.95	776.091	1217.82	1777.94	905.971	1564.48	1417.46	1076.05	0.881773	0.649367	GABA-ergic synapse
Zfp365	5386.12	6950.99	4802.61	7477.82	8281.2	6705.99	8605.16	8108.01	7971.67	1.01725	0.131311	nervous system development
Camk4	3106.67	4319.94	4898.04	5480.67	6933.02	5532.5	7870.63	5843.27	3779.01	0.950094	0.36109	GABA-ergic synapse
Nos1ap	742.124	1345.26	957.212	1449.27	1637.44	1127.41	1700.93	1603.86	1311.01	0.872565	0.309945	Glutaminergic
Dgki	325.766	285.101	202.543	336.927	642.578	276.512	600.146	454.543	326.764	0.969855	0.496128	Glutaminergic
Camk1d	1842.96	2017.42	1760.57	2238.37	3088.92	1950.2	2850.95	2612.63	2194.55	0.97391	0.467249	nervous system development
Akna	72.2907	94.4043	71.0849	104.496	131.202	107.907	108.744	130.581	85.8867	0.974327	0.37352	nervous system development
Cntn5	61.3099	53.8105	36.0293	65.4321	106.408	56.2017	94.3819	70.7732	58.245	0.95978	0.692481	GABA-ergic synapse
Gabbr2	4643.08	4969.44	4312.81	5850.81	6904.1	5215.52	6548.26	6097.46	5765.27	1.01484	0.331573	GABA-ergic synapse
Magi2	1422.02	1554.84	1296.08	1549.86	2027.94	1470.24	1950.22	1780.29	1516.34	0.961954	0.519572	nervous system development
Cacna2d1	1680.07	2333.67	1977.72	2408.29	3524.88	2514.46	3307.47	2839.9	1711.81	0.891249	0.598061	Glutaminergic
Erc2	1262.8	1808.79	1466.49	1835.03	2797.59	1726.52	2532.92	2276.7	2042.52	1.03437	0.293625	GABA-ergic synapse
Kcnd3	1319.53	1217.82	1114.96	1663.15	2097.16	1294.89	1935.85	1706.53	1469.95	0.95969	0.572493	GABA-ergic synapse
Nrg3	385.246	437.092	385.611	449.236	648.777	449.614	616.56	492.422	423.51	0.985103	0.570795	nervous system development
Rims1	2292.26	2827.41	2471.42	3530.41	4303.83	2919.12	4174.35	3690.17	2786.88	0.897477	0.497129	GABA-ergic synapse
Enc1	5878.43	7878.04	6209.7	7046.16	9012.62	7192.69	8443.07	8242.58	9054.63	1.08866	0.178559	nervous system development
Sipa1l1	3548.65	4692.84	3648.7	4881.04	5502.2	4174.66	5829.11	5497.38	4909.36	0.948834	0.222847	Glutaminergic
Plppr4	2202.58	3110.62	2745.05	3017.69	3927.78	3375.47	3793.74	3113.02	2729.62	0.996211	0.487031	Glutaminergic
Prkce	6440.28	7052	6444.38	6875.26	8242.97	6983.62	8098.37	7594.66	7738.69	1.05709	0.251237	Glutaminergic
Adra1a	103.403	139.718	77.9013	123.051	202.484	87.6746	204.152	149.521	137.221	0.855866	0.570355	GABA-ergic synapse
Chrm3	541.723	709.92	628.079	708.034	772.747	646.32	824.815	804.422	887.496	1.08171	0.0911671	Glutaminergic
Gphn	1082.53	1164.95	1069.19	1127.97	1374	1191.48	1298.78	1270.93	1166.87	1.02854	0.425938	GABA-ergic synapse
Kcna3	61.3099	36.8177	19.4753	49.8066	88.8452	48.3335	128.236	63.7955	40.4753	1.02522	0.274966	Glutaminergic
Kcna1	1127.37	1021.45	688.452	1430.72	2273.82	922.832	1968.68	1344.69	1479.82	0.979805	0.670864	Glutaminergic
Slitrk3	849.187	806.213	647.554	810.577	1042.38	785.7	1025.89	1030.7	883.547	1.03244	0.274564	GABA-ergic synapse
Ndnf	297.399	328.527	293.103	442.399	495.88	403.528	499.608	455.54	329.726	0.951134	0.345586	nervous system development
Rapgef4	3782.91	5732.23	4765.61	5411.34	6767.73	5251.49	6519.53	6074.53	5188.74	0.936884	0.458627	Glutaminergic
Plcxd3	60.3948	51.9224	40.8982	60.5491	146.698	61.8219	145.676	69.7763	41.4625	0.918316	0.720322	Glutaminergic
Frmpd4	677.154	747.682	695.269	781.279	1224.2	830.661	1209.52	914.07	704.863	1.00429	0.475383	Glutaminergic
Neto1	497.799	718.417	536.545	677.76	1106.43	669.924	1018.71	884.166	672.286	0.961347	0.394029	Glutaminergic
Plcb1	1453.14	2293.08	2067.3	2323.33	3395.75	2474	3389.54	2854.85	1902.34	0.947996	0.375577	GABA-ergic synapse
Flrt3	344.067	375.729	420.667	424.821	641.545	433.877	531.411	518.339	389.945	1.02907	0.650258	Glutaminergic
Robo2	989.193	1192.33	927.999	1215.87	1885.38	1238.69	1720.42	1308.8	1080	0.962833	0.619683	nervous system development
Tanc2	2233.69	2542.31	2062.44	2723.74	3678.81	2251.44	3509.57	3006.36	2529.22	0.907827	0.622693	Glutaminergic
Ppfia2	931.544	1165.89	1004.93	1307.67	1636.4	1194.85	1657.84	1403.5	1046.44	0.906097	0.48505	Glutaminergic
Shisa6	657.022	722.193	699.164	1077.19	1216.97	893.607	1177.72	1092.5	844.059	0.965702	0.3404	Glutaminergic
Adam10	1012.07	1237.64	1042.9	1201.22	1697.36	1270.16	1704	1377.58	1090.86	0.968084	0.451973	Glutaminergic
Usp46	2340.76	2123.15	1815.1	2281.34	2655.03	2207.6	2596.53	2461.11	2436.42	1.05438	0.353754	Glutaminergic
Cntn1	5312.91	4994.93	4752.95	5708.22	7808.05	5825.87	7064.28	5991.79	4829.4	0.995526	0.753791	nervous system development
Gabra5	663.428	944.043	846.202	963.903	1019.65	984.654	1062.82	1010.76	957.587	1.01797	0.183606	GABA-ergic synapse
Grik2	611.268	694.816	667.029	682.643	980.396	707.017	916.12	767.54	638.721	0.976972	0.720844	Glutaminergic
Slit3	458.451	373.841	323.29	392.593	627.082	358.567	529.359	443.578	489.653	1.10671	0.738639	nervous system development
Anks1b	2664.69	4200.99	3758.74	4281.41	5394.76	4010.55	5292.57	4643.12	4152.18	0.962314	0.395231	Glutaminergic
Grin2a	1270.12	2590.45	2121.84	2605.57	3750.09	2353.73	3586.51	3003.37	1962.56	0.830691	0.587955	Glutaminergic
Ntng1	700.946	858.135	706.954	921.91	1082.67	956.553	987.932	963.91	864.79	1.0232	0.322853	nervous system development
Kcnd2	1251.82	1537.85	1577.5	1826.24	2553.78	1817.56	2477.52	2001.58	1448.23	0.970781	0.490289	GABA-ergic synapse
Myt1l	2161.4	2889.72	2534.71	3238.4	4645.78	2996.67	4401.07	3820.75	2785.89	0.943611	0.416594	nervous system development
Btbd3	2852.28	2985.06	3014.78	3620.25	4748.05	3241.71	4292.32	3691.17	3530.24	1.02523	0.552097	nervous system development
Erbb4	549.043	779.78	686.505	824.25	1433.92	891.359	1346.99	977.866	563.693	0.907123	0.607855	nervous system development
Rapgef2	1466.86	1576.55	1220.13	1489.31	2237.66	1482.6	2050.75	1579.94	1577.55	0.998136	0.710666	nervous system development
Kcnma1	800.688	741.074	473.25	933.629	1769.67	720.506	1476.26	1067.58	849.982	0.937771	0.696038	Glutaminergic
Sorcs3	581.986	590.027	560.889	581.076	712.828	647.444	767.366	671.847	728.556	1.17496	0.04775	Glutaminergic
Nlgn1	842.782	785.444	793.619	929.722	1234.54	925.08	1204.39	1076.55	861.829	1.04183	0.366408	nervous system development
Ptprz1	2389.25	2717.9	2695.38	2994.25	4342.05	3098.96	4144.6	3190.77	2362.38	0.956091	0.69214	Glutaminergic
Grid2	815.33	761.843	886.127	1006.87	1172.55	957.677	1140.79	1028.7	930.933	1.06779	0.375052	Glutaminergic
Slitrk1	1487.91	1330.16	1302.9	1417.05	1751.08	1462.37	1688.61	1592.89	1587.42	1.11014	0.288653	nervous system development
Rassf10	16.4713	28.3213	26.2917	25.3916	24.794	25.8528	52.3204	45.853	41.4625	1.25324	0.00638169	nervous system development
