# Supplementary material for: N-Propargylglycine: a unique suicide inhibitor of proline dehydrogenase with anticancer activity and brain-enhancing mitohormesis properties
Source: Amino Acids. 2021 Jun 5;53(12):1927–39. doi: 10.1007/s00726-021-03012-9 (PMC8643368; doi:10.1007/s00726-021-03012-9)
Supplement: Supplementary file 4 — Supplementary Table 3. Over-represented GO neural pathway genes (Figure 5, FDR p < 0.05) differentially expressed between N-PPG treated (WT) and saline control (W) groups, and for each mouse [file 726_2021_3012_MOESM4_ESM.xlsx]

## Sheet: UP
Upregulated Reactome pathways: N-PPG treated vs. control wildtype mouse brains
Pathway name	Entities	Entities	Entities	Entities	Entities
	found	Total	ratio	pValue	FDR
Neuronal System	74	498	0.034	5.77e-11	7.35e-08
Voltage gated Potassium channels	15	44	0.003	2.97e-07	0.00019
Neurotransmitter receptors and postsynaptic signal transmission	37	232	0.016	7.82e-07	0.000332
Transmission across Chemical Synapses	48	352	0.024	1.58e-06	0.000501
MECP2 regulates neuronal receptors and channels	10	32	0.002	5.62e-05	0.0143
Potassium Channels	19	107	0.007	9.5e-05	0.0201
Serotonin receptors	6	13	0.001	0.000228	0.0415
Transcriptional Regulation by MECP2	17	100	0.007	0.000354	0.0563
MECP2 regulates transcription of genes involved in GABA signaling	4	6	0	0.000672	0.0947
Downregulation of ERBB4 signaling	5	11	0.001	0.00081	0.103
Ion homeostasis	12	64	0.004	0.00111	0.126
Opioid Signalling	17	112	0.008	0.00121	0.126
Protein-protein interactions at synapses	15	93	0.006	0.00128	0.126
GABA receptor activation	12	67	0.005	0.00162	0.148
Neurexins and neuroligins	11	60	0.004	0.00209	0.175
Adherens junctions interactions	8	35	0.002	0.00221	0.175
Cardiac conduction	22	173	0.012	0.00237	0.175
G-protein mediated events	12	72	0.005	0.0029	0.195
Signaling by ERBB4	13	82	0.006	0.00302	0.195
Reduction of cytosolic Ca++ levels	5	15	0.001	0.0031	0.195
Activation of NMDA receptors and postsynaptic events	16	114	0.008	0.00353	0.212
Long-term potentiation	7	31	0.002	0.00437	0.249
Nitric oxide stimulates guanylate cyclase	8	41	0.003	0.00565	0.311
cGMP effects	5	18	0.001	0.00661	0.35
PLC beta mediated events	11	71	0.005	0.00715	0.358

## Sheet: DOWN
Downregulated Reactome pathways: N-PPG treated vs. control wildtype mouse brains
Pathway name	Entities	Entities	Entities	Entities	Entities
	found	Total	ratio	pValue	FDR
NGF-stimulated transcription	9	56	0.004	0.000315	0.307
Gap junction assembly	7	41	0.003	0.00102	0.368
Microtubule-dependent trafficking of connexons from Golgi to the plasma membrane	5	22	0.001	0.00156	0.368
ZBP1(DAI) mediated induction of type I IFNs	5	23	0.002	0.0019	0.368
Transport of connexons to the plasma membrane	5	23	0.002	0.0019	0.368
Post-chaperonin tubulin folding pathway	5	25	0.002	0.00271	0.439
Nuclear Events (kinase and transcription factor activation)	9	80	0.005	0.0036	0.443
Gap junction trafficking	7	52	0.004	0.0038	0.443
Interferon alpha/beta signaling	15	186	0.013	0.00505	0.443
HSP90 chaperone cycle for steroid hormone receptors (SHR)	8	70	0.005	0.00538	0.443
Gap junction trafficking and regulation	7	56	0.004	0.00563	0.443
Formation of tubulin folding intermediates by CCT/TriC	5	30	0.002	0.0058	0.443
RIP-mediated NFkB activation via ZBP1	4	19	0.001	0.00599	0.443
Diseases associated with the TLR signaling cascade	5	34	0.002	0.00962	0.577
Diseases of Immune System	5	34	0.002	0.00962	0.577
Activation of AMPK downstream of NMDARs	5	34	0.002	0.00962	0.577
RHO GTPases activate IQGAPs	5	36	0.002	0.0121	0.687
Cooperation of Prefoldin and TriC/CCT in actin and tubulin folding	5	37	0.003	0.0134	0.69
Release of apoptotic factors from the mitochondria	2	5	0	0.0154	0.69
Sealing of the nuclear envelope (NE) by ESCRT-III	5	39	0.003	0.0165	0.69
NR1H2 & NR1H3 regulate gene expression linked to lipogenesis	3	17	0.001	0.0266	0.69
DEx/H-box helicases activate type I IFN and inflammatory cytokines production	2	7	0	0.0287	0.69
Aggrephagy	5	47	0.003	0.033	0.69
p75NTR signals via NF-kB	3	19	0.001	0.0352	0.69
IkBA variant leads to EDA-ID	2	8	0.001	0.0366	0.69
