# Supplementary material for: N-Propargylglycine: a unique suicide inhibitor of proline dehydrogenase with anticancer activity and brain-enhancing mitohormesis properties
Source: Amino Acids. 2021 Jun 5;53(12):1927–39. doi: 10.1007/s00726-021-03012-9 (PMC8643368; doi:10.1007/s00726-021-03012-9)
Supplement: Supplementary file 5 — Supplementary Table 4. Significant (FDR p<0.05) Reactome pathways over-represented by the 841 differentially up-regulated genes [file 726_2021_3012_MOESM5_ESM.xlsx]

## Sheet: Supplement Table 1. Significant
baseMean	log2fc_wt_vs_wtreat_set2	pval_wt_vs_wtreat_set2	padj	Gene.name	1W	2W	3W	4W	5WT	6WT	7WT	8WT	9WT
752.952	0.290175	0.0129055	0.691347	Klf6	617.674	776.948	621.263	674.83	915.312	721.63	897.654	805.418	772.98
1696.27	0.268752	0.0532906	0.694662	Nalcn	1761.51	1480.26	1305.82	1569.39	2237.66	1642.21	2041.52	1741.42	1547.94
224.87	0.316019	0.0511731	0.694662	Th	163.798	192.585	233.704	204.109	207.65	312.481	263.654	236.243	217.185
898.221	-0.228393	0.00649776	0.690846	Mnt	1060.57	987.469	939.684	938.512	782.044	849.77	813.531	873.201	870.713
24.1239	0.977009	0.0119798	0.691347	Oprm1	21.0467	13.2166	9.73766	18.5554	52.6873	14.6124	28.7249	29.9041	27.6417
2125.95	0.389918	0.0355481	0.694662	Usp32	1551.05	2024.03	1615.48	2092.85	3062.06	2058.11	2918.66	2231.85	1655.54
171.985	0.595638	0.0287679	0.694662	Gm38393	103.403	124.614	134.38	175.788	306.826	155.117	270.835	161.482	122.413
302.314	-0.328293	0.0433346	0.694662	Mmp14	413.613	323.807	305.762	325.208	200.418	293.373	272.887	261.163	335.649
13.063	7.00396	0.000431709	0.281143	S100a5	0	0	0	0	0	64.0699	31.8026	12.9585	8.88483
449.945	-0.239588	0.0304217	0.694662	Zfp276	437.405	560.762	490.778	486.346	452.491	405.776	394.968	388.754	449.178
877.587	0.330968	0.0448763	0.694662	Vps50	571.005	880.792	819.911	810.577	1105.4	885.739	1123.35	1000.79	731.518
1107.24	-0.261979	0.0475005	0.694662	Mrpl10	1499.8	1134.74	1261.03	1002.97	932.875	1029.62	941.767	1040.66	1160.95
147.957	-0.319713	0.0264146	0.694662	Irx2	164.713	189.753	152.881	160.162	159.095	139.38	126.184	123.604	121.426
556.94	-0.238747	0.0461152	0.694662	Nrip2	732.058	521.112	598.866	591.819	486.582	542.908	488.324	507.374	563.693
491.556	-0.215308	0.0253918	0.694662	Tulp3	544.468	578.698	470.329	545.919	452.491	456.358	473.961	473.482	448.19
387.75	-0.27413	0.01117	0.691347	Ddx18	495.969	413.491	398.27	416.031	344.017	363.063	355.984	333.93	384.022
208.361	-0.332739	0.0289263	0.694662	Aif1l	264.456	227.514	226.887	225.594	154.963	174.225	167.22	202.351	239.89
525.52	-0.191199	0.0342784	0.694662	Fam50a	543.553	567.37	612.499	543.966	482.45	500.195	464.728	522.326	513.346
2757.89	0.317046	0.0400049	0.694662	Rmnd5a	1967.41	2663.15	2228.95	2886.83	3609.59	2699.93	3472.64	2936.59	2455.18
271.787	-0.635579	0.00102689	0.412012	Irf9	491.394	322.863	267.786	279.307	265.503	205.698	226.722	189.393	207.313
2633.9	0.24334	0.0297113	0.694662	Tiam1	2189.77	2429.02	2293.22	2686.62	3151.94	2581.91	3223.35	2692.37	2552.91
780.565	-0.275315	0.0383279	0.694662	Atg4d	1021.22	749.57	852.045	846.711	598.155	755.351	649.388	744.613	837.149
1572.36	-0.167228	0.0132466	0.691347	Med25	1680.07	1709.66	1667.09	1667.05	1421.52	1515.2	1469.07	1502.19	1576.56
1974.58	-0.235579	0.0269384	0.694662	Stk11	2298.66	2116.54	2256.22	1983.47	1601.28	1999.66	1683.49	1821.16	2083.99
211.914	-0.311348	0.0188073	0.691347	Efna2	246.155	223.738	274.602	208.992	164.26	203.45	202.1	191.387	201.39
503.499	-0.300355	0.0157103	0.691347	Irf3	541.723	556.985	619.315	540.059	367.778	529.42	428.822	494.415	471.883
28.9968	0.761715	0.0340817	0.694662	Plag1	21.9617	24.5451	14.6065	22.4618	58.8858	25.8528	43.0874	31.8978	17.7697
1540.81	-0.270526	0.0140215	0.691347	Prkcsh	2039.7	1585.05	1691.43	1521.54	1289.29	1465.74	1363.41	1456.33	1512.4
1276.58	-0.213787	0.0139627	0.691347	Paf1	1396.4	1375.47	1491.81	1289.11	1099.2	1290.39	1176.7	1252.98	1164.9
922.444	-0.294955	0.0211839	0.691347	Slc25a1	1228.03	995.022	990.32	916.05	768.614	930.7	738.641	799.438	969.434
186.355	-0.771092	0.000343926	0.235259	Fosb	222.363	334.191	207.412	208.992	113.639	129.264	173.375	107.655	187.569
607.974	-0.267248	0.00573025	0.690846	Klc4	689.05	688.207	675.793	641.626	555.799	645.195	520.126	536.281	541.975
340.497	-0.230929	0.0495323	0.694662	Taf6l	388.906	364.401	387.559	348.646	290.297	360.815	288.275	294.057	354.406
502.32	0.443946	0.00881191	0.691347	Man1a	320.275	452.197	427.483	482.44	690.1	565.389	637.078	550.236	415.613
750.928	-0.193441	0.0388333	0.694662	Farsa	868.404	804.325	816.989	752.958	658.074	728.374	672.984	695.77	788.776
810.009	-0.284913	0.0541154	0.694662	Bax	932.459	868.52	972.792	838.899	583.692	894.731	636.052	697.763	894.406
3083.74	0.312999	0.040081	0.694662	Hlf	2043.36	3157.82	2592.16	3123.16	3732.53	2882.02	3790.66	3598.47	2945.82
715.752	0.350256	0.0384014	0.694662	Grm3	474.923	713.697	531.676	773.467	853.327	613.723	899.705	817.38	789.763
111.323	-0.339108	0.0455568	0.694662	Pax2	154.647	124.614	95.429	130.864	107.441	98.915	91.3042	97.6869	104.644
737.22	-0.232654	0.0544947	0.694662	Atn1	879.385	804.325	820.884	723.66	597.122	830.661	629.896	663.872	711.774
2070.51	0.295677	0.0147036	0.691347	Large1	2091.86	1816.34	1566.79	1908.27	2337.87	1868.14	2311.33	2245.8	2564.75
702.02	-0.306459	0.00157237	0.517097	Plod3	842.782	777.892	797.514	736.356	634.313	687.909	555.006	643.936	668.337
173.845	-0.345772	0.00448817	0.687136	Dtx2	213.212	185.032	201.569	192.39	146.698	160.737	152.858	149.521	167.825
8750.06	0.161405	0.0257845	0.694662	Slc1a3	8687.7	7990.38	7952.74	8344.06	9476.48	8730.37	9799.3	8711.08	9380.41
1084.24	-0.272463	0.00588256	0.690846	Dnajb1	1332.35	1272.57	1070.17	1139.69	967.999	1003.76	942.793	970.888	1096.78
692.734	0.429361	0.0514577	0.694662	Adcy9	685.389	623.069	376.847	648.462	1027.92	483.335	873.032	738.632	803.584
5124.98	0.398885	0.0242555	0.694662	Mef2c	3286.03	5179.97	4227.12	4796.08	6729.51	4745.67	6958.61	6053.6	4331.85
2018.18	-0.263393	0.0547709	0.694662	Psmd4	2784.57	2006.09	2231.87	1911.2	1643.64	2083.96	1672.2	1829.14	2075.1
1091.13	0.282102	0.0150033	0.691347	Kit	861.998	900.617	1014.66	1134.81	1222.14	1188.1	1289.54	1230.06	1016.82
1039.81	0.427998	0.0114855	0.691347	Slc30a4	689.05	913.834	868.599	1032.27	1433.92	980.158	1376.74	1197.16	904.278
1849.64	-0.327293	0.051991	0.694662	Ergic3	2865.09	1775.75	1997.19	1735.42	1473.18	1910.86	1464.97	1555.02	1937.88
1290.93	0.380749	0.0540572	0.694662	Ncoa2	1148.42	1062.99	879.31	1349.66	1882.28	1131.9	1775.82	1419.45	1015.83
761.601	0.634166	0.00980795	0.691347	Nr2c2	694.54	549.433	380.742	715.847	1272.76	560.893	1147.97	810.402	749.287
152.926	-0.497509	0.0137164	0.691347	Fam131c	238.834	134.054	188.911	170.905	113.639	159.613	101.563	118.62	154.004
61.5277	-0.498593	0.0404662	0.694662	Crip1	76.8661	82.1318	74.0062	61.5257	29.9594	75.3103	47.1909	55.8211	53.309
837.281	0.242023	0.0459891	0.694662	Pdk1	822.65	814.709	640.738	774.443	1010.36	812.677	988.958	909.086	791.737
82.4409	-0.442011	0.0421092	0.694662	Cyba	141.836	73.6354	94.4553	78.1279	63.0181	70.8141	76.9417	69.7763	76.0147
1840.9	-0.26158	0.0428708	0.694662	Eif1b	2388.34	1833.33	2146.18	1777.41	1549.63	1898.49	1430.09	1768.33	1846.07
412.422	-0.268458	0.0383181	0.694662	Lrrc8a	486.819	391.778	482.988	466.814	394.638	411.396	343.673	314.99	433.382
1261.28	1.04163	0.0187672	0.691347	Gabrb2	814.415	772.227	474.224	1129.93	2793.46	1022.87	2330.82	1259.96	798.648
2036.16	-0.148865	0.0176573	0.691347	Khsrp	2108.33	2194.9	2207.53	2137.78	1898.81	1988.42	1995.36	1899.91	1969.47
255.1	0.799389	0.0138572	0.691347	Fzd3	245.239	153.879	108.088	218.758	513.443	179.845	434.977	262.16	188.556
2625.68	-0.240701	0.0497227	0.694662	Ubqln4	3536.76	2691.47	2718.75	2583.1	2155.01	2454.89	2351.34	2443.17	2793.79
1933.24	0.427521	0.0113352	0.691347	Man1a2	1504.38	1762.53	1430.46	1819.4	2801.72	1791.71	2617.05	2074.35	1668.37
4281.6	-0.277635	0.00750303	0.691347	Hdac5	5517.89	4647.52	4497.82	4384.93	3605.46	4066.75	3810.16	3734.03	4426.62
191.441	-0.285247	0.0426541	0.694662	Ifrd2	179.354	237.899	239.546	197.273	157.029	189.962	162.091	180.422	186.581
557.159	-0.290428	0.0494128	0.694662	Spire2	769.576	544.713	638.79	536.153	470.053	539.536	467.806	449.559	617.002
61.5231	-0.718922	0.0122075	0.691347	Ifi35	123.535	65.139	64.2685	63.4789	34.0918	55.0777	37.9579	42.8626	70.0914
105.124	-0.480017	0.0512589	0.694662	Rdm1	193.08	93.4603	116.852	97.6599	65.0843	110.155	82.0712	86.722	104.644
34.5289	0.678234	0.0447982	0.694662	Eya4	21.9617	30.2094	24.3441	28.3214	46.4888	22.4807	62.5793	51.8339	24.6801
40.7195	0.619619	0.0171673	0.691347	Uckl1os	27.4522	25.4892	37.9769	36.1342	41.3233	33.721	49.2427	58.8115	59.2322
21.4676	-0.710897	0.0268553	0.694662	Tsacc	21.9617	20.769	37.9769	29.298	18.5955	20.2326	12.3107	17.9425	14.8081
5805.51	0.390088	0.0182281	0.691347	Gabra1	4051.03	5055.35	5245.68	5535.36	8027.06	6156.33	7399.74	6466.27	4523.37
297.902	-0.302548	0.0111228	0.691347	Fuz	327.596	324.751	352.503	331.067	240.709	295.621	287.249	298.045	232.98
353.685	0.349128	0.0484126	0.694662	Zfp715	231.513	314.366	314.526	372.084	498.979	336.086	444.21	361.84	321.828
660.18	-0.323884	0.0416477	0.694662	Elof1	910.497	641.005	799.462	634.789	489.682	693.529	527.307	564.192	705.85
719.882	0.492764	0.0113703	0.691347	Ankrd28	546.298	621.18	461.565	728.543	1039.28	608.102	1047.43	782.492	671.298
1299.23	-0.356114	0.0112803	0.691347	Tppp3	1771.58	1349.98	1567.76	1250.05	1100.23	1321.86	954.078	1115.42	1310.02
39.0609	-0.461003	0.0538053	0.694662	Clic3	35.6878	42.4819	56.4784	50.7832	34.0918	30.3489	27.699	35.885	40.4753
94.3907	-0.379419	0.0295588	0.694662	Slc25a13	136.346	98.1805	94.4553	107.426	81.6136	86.5506	76.9417	74.7604	96.7459
404.384	0.559156	0.00944202	0.691347	Xk	284.588	285.101	287.261	428.727	642.578	449.614	543.722	433.61	297.148
572.548	-0.225961	0.0147921	0.691347	Trabd	640.551	600.411	673.846	585.959	509.31	553.025	496.531	555.22	558.757
549.304	-0.303372	0.0294508	0.694662	Ppt2	626.825	592.859	724.482	522.481	453.524	562.017	413.434	496.409	572.578
3599.76	0.345795	0.0238033	0.694662	Hivep2	2800.12	3393.84	2808.34	3564.59	4546.6	3000.05	4744.74	4193.56	3475.94
721.11	0.35467	0.0431628	0.694662	Steap2	592.967	584.363	580.364	751.005	950.437	801.436	924.327	816.383	517.295
1007.88	-0.342807	0.035623	0.694662	Prpsap1	1618.76	984.637	1004.93	977.576	807.871	959.925	905.861	866.224	981.28
737.678	0.290584	0.0499335	0.694662	Cacna1d	613.099	725.969	573.548	722.683	1034.12	658.684	823.79	802.428	710.787
63.8577	0.854582	0.00472683	0.687136	Lonrf3	50.329	37.7617	43.8195	44.9236	137.4	56.2017	96.4336	54.8243	56.2706
341.401	0.288521	0.0214961	0.694662	Sertad4	262.626	326.639	318.421	312.512	375.009	361.939	444.21	347.885	334.662
2567.57	0.186223	0.0352058	0.694662	Pls3	2348.99	2594.23	2147.15	2489.35	2887.47	2547.06	2817.09	2795.04	2576.6
1187.97	0.225722	0.0255008	0.694662	Pacsin2	1109.07	1114.92	945.526	1191.45	1300.65	1258.92	1408.55	1248	1157
917.813	0.387785	0.0295654	0.694662	Scube1	495.054	995.966	840.36	816.437	978.33	881.243	1100.78	1084.52	1101.72
1019.95	-0.158004	0.0545594	0.694662	Zc3h18	1192.34	1050.72	1084.77	1018.59	943.205	940.816	978.699	998.799	1007.93
415.853	-0.271248	0.0491439	0.694662	Rac3	557.279	424.819	445.985	417.984	323.355	428.257	360.087	362.837	438.318
271.584	0.438533	0.0442074	0.694662	Ints2	164.713	235.067	252.205	258.799	410.134	291.125	358.036	297.048	186.581
244.001	-0.281369	0.0308416	0.694662	Mafk	326.681	260.556	259.995	239.267	210.749	225.931	206.204	230.262	244.826
426.473	-0.446306	0.00745839	0.691347	Gpx3	633.23	434.26	524.86	417.984	363.645	419.265	299.56	319.974	441.28
1114.8	-0.165326	0.039433	0.694662	Cuedc1	1167.63	1171.56	1231.81	1192.43	1041.35	1180.24	1022.81	1032.69	1032.61
375.462	-0.331302	0.0371688	0.694662	Trpv2	581.071	391.778	369.057	360.365	319.223	334.962	318.026	335.923	383.035
6670.43	0.242324	0.0549582	0.694662	Trim37	6147.46	6197.64	5180.43	6795.18	8104.54	5776.41	7994.76	7213.88	6867.97
931.609	-0.307952	0.0503169	0.694662	Phf23	1281.1	972.365	1014.66	920.933	694.232	950.933	698.631	836.319	1050.38
245.9	0.292476	0.0410637	0.694662	Glra2	209.552	205.801	234.678	226.571	316.124	263.024	303.663	248.204	213.236
12189.1	-0.268888	0.0512068	0.694662	Sparc	16821.8	10629.9	14073.8	12537.6	11313.3	11716.9	9718.25	10917	12423
3033.29	-0.214386	0.00814259	0.691347	Fxr2	3513.88	3226.74	3375.07	3079.22	2636.43	3032.64	2736.05	2819.96	2991.23
246.427	-0.305122	0.0536048	0.694662	Myh11	295.568	245.451	280.445	286.144	192.154	214.69	183.634	298.045	231.006
1094.65	0.467902	0.0337154	0.694662	Pank3	759.51	1001.63	824.78	1038.12	1774.84	1015	1593.21	1092.5	790.75
568.929	0.428289	0.0340949	0.694662	Etnppl	353.218	386.114	633.921	543.966	851.261	637.327	678.113	512.358	545.924
1054.23	-0.305334	0.0296014	0.694662	D8Ertd738e	1322.28	1171.56	1216.23	1026.41	779.978	1093.69	821.738	955.936	1139.23
659.234	0.53627	0.0159059	0.691347	Lyst	580.156	540.937	382.69	614.281	1077.51	497.947	904.835	769.533	588.373
58.434	0.593055	0.0281293	0.694662	Esr1	43.9235	40.5939	49.6621	47.8534	109.507	58.4498	75.9159	56.8179	44.4242
1596.47	0.308944	0.0476447	0.694662	Stxbp5	1341.5	1496.31	1269.79	1553.77	2286.21	1550.04	1957.4	1617.81	1354.44
139.665	0.470449	0.0484178	0.694662	Hint3	129.025	104.789	90.5602	136.724	238.642	146.124	177.479	136.562	100.695
1569.47	0.303945	0.0379117	0.694662	Grm1	1203.32	1419.84	1373.98	1580.14	1986.62	1633.22	1968.68	1747.4	1268.56
3097.81	0.218011	0.00339589	0.652639	Wasf1	2621.68	3010.55	2830.74	2944.45	3256.28	3148.42	3386.46	3331.32	3465.08
33.3098	0.578668	0.0506996	0.694662	Nmbr	17.3864	25.4892	30.1867	33.2044	35.1248	29.2249	54.3722	46.8498	30.6033
878.983	0.212727	0.0412522	0.694662	Ptprk	793.368	823.206	750.773	876.986	1062.01	823.917	982.803	948.958	880.585
8502.05	0.386313	0.0284264	0.694662	Atp2b1	4967.01	8429.36	7449.31	8325.51	11141.8	8489.83	11070.4	9478.62	7474.12
107.232	-0.402282	0.0142682	0.691347	Rhobtb1	114.384	146.327	102.245	135.747	90.9114	91.0468	107.718	92.7029	87.8611
1515.54	0.305877	0.0169994	0.691347	Uhrf1bp1l	1222.54	1371.69	1291.21	1495.17	1973.19	1446.63	1875.33	1584.92	1434.41
755.397	0.423952	0.0196401	0.691347	Pde7b	449.301	771.283	551.151	779.326	958.702	727.25	996.139	877.188	716.71
354.32	0.279517	0.0229681	0.694662	Ctgf	290.078	330.415	341.792	309.582	384.307	358.567	339.57	382.773	463.986
2502.62	0.29079	0.000588087	0.314277	Cdk17	2115.65	2365.77	2187.08	2272.55	2890.57	2505.47	2960.72	2589.7	2725.67
201.735	-0.260146	0.0487024	0.694662	Washc3	259.881	221.85	206.438	204.109	165.293	202.326	195.945	174.441	194.479
996.495	-0.197209	0.0361214	0.694662	Ddit4	1046.84	1179.11	1071.14	1010.78	970.066	895.855	941.767	853.265	1035.58
765.892	0.404801	0.00498245	0.687136	Ptprb	670.748	667.439	541.414	727.566	970.066	673.296	981.777	917.061	771.993
1160.72	0.30479	0.0474098	0.694662	Cobl	1118.22	1153.62	802.383	1048.87	1388.46	945.313	1423.94	1389.55	1219.2
766.249	0.513392	0.0167611	0.691347	Nav3	689.965	677.823	436.247	682.643	1208.71	588.994	1083.34	787.476	769.032
320.807	-0.336779	0.0120796	0.691347	Ddc	352.303	330.415	441.116	333.997	340.918	279.884	275.964	284.089	260.622
1504.5	-0.27439	0.0382463	0.694662	Prmt2	2076.3	1511.41	1600.87	1498.1	1259.33	1529.81	1246.46	1306.81	1567.68
491.224	0.244968	0.0425965	0.694662	Hcfc2	404.462	481.462	408.982	495.136	628.115	477.714	518.074	514.351	512.359
285.185	0.342482	0.0458694	0.694662	Papolg	225.108	256.78	242.468	273.448	400.836	247.287	371.372	313.994	246.801
658.525	-0.206948	0.0180937	0.691347	Polrmt	731.143	681.599	740.062	704.128	583.692	615.971	593.99	616.025	684.132
565.248	-0.204355	0.038085	0.694662	Ascc2	598.457	664.606	545.309	641.626	520.674	513.684	512.945	581.137	529.141
14326.7	0.380122	0.0255391	0.694662	Adcy1	9535.97	13157.1	10876	15719.3	19211.2	12158.7	17682.2	16066.5	15057.8
200.18	-0.250113	0.0410903	0.694662	Smtn	248.9	200.137	219.097	213.875	173.558	189.962	173.375	196.371	194.479
305.199	-0.246567	0.041852	0.694662	2310033P09Rik	371.519	327.583	336.923	305.676	261.37	315.854	268.783	254.185	314.918
2401.41	-0.163665	0.0185663	0.691347	Limk2	2575.93	2592.34	2466.55	2621.19	2252.12	2337.99	2120.51	2360.43	2374.22
7498.75	0.189969	0.0412944	0.694662	Gria1	7331.56	6814.1	6034.43	7754.2	8231.61	7455.72	8082.99	8274.48	7785.09
2428.12	0.372108	0.0158961	0.691347	Fam49a	1973.81	2276.09	1813.15	2319.42	3353.39	2242.45	3148.46	2653.49	2162.96
1173.98	0.439143	0.0418089	0.694662	Snx13	850.102	1026.17	853.019	1208.05	1814.09	1065.58	1663.99	1293.85	833.2
4172.78	0.325742	0.0370438	0.694662	Nrcam	3956.77	3736.52	2920.32	4078.28	5486.71	3529.47	5405.41	4535.46	4059.38
264.916	-0.290619	0.0178404	0.691347	Hs1bp3	314.785	320.031	278.497	270.518	214.881	250.66	227.748	237.24	279.379
897.744	0.458704	0.0435364	0.694662	Ubxn2a	671.663	756.179	660.213	897.495	1430.82	723.878	1278.26	1062.59	630.823
595.918	0.272018	0.052994	0.694662	Rnf144a	494.139	639.117	437.221	576.193	648.777	568.761	762.236	591.105	668.337
68.7187	0.443631	0.019718	0.691347	Slc26a4	50.329	62.3069	48.6883	69.3385	65.0843	80.9304	80.0194	77.7508	86.8739
165.992	0.275117	0.0516653	0.694662	Klf11	129.025	168.984	128.537	169.928	180.79	176.473	183.634	193.38	168.812
30.3198	-0.575365	0.0327608	0.694662	Rhbdf2	41.1783	44.37	27.2654	37.1108	26.8602	20.2326	21.5437	23.9233	31.5905
5512.23	0.367046	0.0287339	0.694662	Spag9	4541.5	4865.6	4305.02	5356.65	8002.27	5181.8	7269.46	5766.52	4519.42
1585	-0.378535	0.00691213	0.691347	Per1	1683.73	2042.91	1831.65	1743.23	1768.64	1122.91	1410.6	1227.07	1490.68
1251.66	-0.180225	0.0336025	0.694662	Kat2a	1478.76	1327.32	1279.53	1292.04	1107.47	1200.47	1164.39	1189.19	1272.51
96.9574	0.954684	0.0157778	0.691347	Klhl28	83.2716	58.5307	33.108	81.0577	193.187	91.0468	193.893	100.677	41.4625
456.251	-0.346403	0.0040757	0.687136	Nfkbia	581.986	515.448	512.201	469.744	444.226	377.675	416.511	345.891	459.05
1041.43	0.208609	0.0181398	0.691347	Fut8	970.892	948.763	953.317	976.599	1224.2	983.53	1133.61	1139.35	1080
366.742	0.463234	0.00395761	0.683655	Rps6ka5	296.483	280.381	296.999	343.763	563.031	361.939	448.314	368.818	355.393
277.012	-1.14702	0.0175854	0.691347	Fos	259.881	620.236	338.87	380.874	191.12	67.442	359.061	137.559	148.081
540.912	-0.223858	0.0072706	0.691347	Ccnk	572.835	625.901	586.207	576.193	508.277	526.048	500.634	496.409	495.576
133.684	0.617664	0.00486272	0.687136	Mtr	124.45	123.67	66.2161	99.6131	205.584	128.14	179.531	132.575	147.093
2486.3	0.304417	0.039579	0.694662	Ryr2	1935.38	2481.89	2030.3	2385.83	3364.75	2223.34	3057.15	2698.35	2291.3
17.0436	1.09334	0.0391138	0.694662	Scgn	7.32058	11.3285	11.6852	11.7192	3.09925	34.8451	34.8803	19.9361	18.7569
399.598	0.439241	0.0259319	0.694662	Mrs2	417.273	343.632	218.124	361.342	555.799	332.714	501.66	441.585	438.318
40.282	0.543475	0.0252044	0.694662	Mak	43.9235	28.3213	27.2654	30.2746	54.7534	48.3335	50.2686	39.8722	42.4497
3163.95	0.239272	0.029233	0.694662	Spin1	2884.31	3040.76	2561.98	3062.61	3904.02	2956.21	3691.15	3285.47	3205.45
317.167	0.365504	0.0472962	0.694662	Ercc6l2	219.617	261.5	291.156	326.184	450.424	295.621	403.175	360.843	257.66
968.937	-0.283056	0.0265314	0.694662	Pdlim7	970.892	1175.33	1164.62	1007.85	714.894	1035.24	826.867	916.064	943.767
1003.47	-0.234005	0.0149249	0.691347	Txndc15	1175.87	1004.46	1123.73	1091.84	833.699	1044.23	945.87	928.025	920.074
1303.03	0.237609	0.0260426	0.694662	Hmgcr	1184.1	1216.87	1113.99	1245.16	1586.82	1194.85	1500.88	1286.88	1445.27
330.678	0.547539	0.0183548	0.691347	Iqgap2	186.675	364.401	238.573	266.612	443.193	273.14	500.634	437.597	276.417
3769.68	0.257654	0.0394803	0.694662	Scamp1	3338.18	3354.19	3274.77	3689.59	4831.73	3658.73	4598.04	4005.16	3313.05
1760.75	0.381417	0.00518037	0.690846	Rasgrf2	1353.39	1634.14	1371.06	1696.35	2399.85	1614.11	2135.9	1817.18	1890.49
1345.33	0.489496	0.0448997	0.694662	Erbin	707.351	1215.93	1137.36	1352.59	1993.85	1321.86	2042.55	1505.18	878.611
4496.26	0.520743	0.0391261	0.694662	Rgs7bp	2492.66	4285.96	2825.87	4940.62	6987.78	3764.39	6635.46	5367.79	3326.88
1100.34	0.352755	0.016075	0.691347	Ptprg	1050.5	926.106	831.596	1020.55	1477.31	1009.38	1396.24	1232.05	999.05
1379.87	0.301166	0.0385749	0.694662	Samd8	972.722	1315.05	1187.02	1433.65	1735.58	1324.11	1732.73	1476.27	1291.26
582.557	0.430436	0.0294172	0.694662	Thrb	344.982	589.083	444.037	583.03	787.21	610.35	768.392	680.818	457.075
904.255	0.337493	0.0376669	0.694662	Bmpr1a	699.115	785.444	774.144	910.19	1234.54	893.607	1144.89	1014.75	713.748
198.881	1.18828	5.02183e-05	0.120809	Cdhr1	162.883	100.069	100.298	104.496	141.532	278.76	463.702	218.3	227.057
4914.15	0.299587	0.00558707	0.690846	Ppp3cb	4231.3	4475.71	4165.77	4621.27	6186.11	4905.28	5955.29	5215.28	4650.72
249.431	0.364085	0.0028496	0.609587	Galnt15	219.617	219.962	233.704	190.437	261.37	252.908	314.948	273.125	288.263
1470.87	0.325655	0.0454148	0.694662	Kpna3	1109.98	1332.04	1207.47	1530.33	1947.36	1438.76	1908.16	1632.77	1184.64
151.608	-0.326075	0.0123633	0.691347	Rnaseh2b	183.93	179.368	158.724	164.069	141.532	134.884	143.625	141.546	121.426
1208.7	0.327813	0.0448172	0.694662	Zmym2	1100.83	1056.38	946.5	1147.5	1708.72	1152.13	1536.78	1307.81	964.498
145.19	0.519414	0.0409947	0.694662	Xpo4	140.921	98.1805	84.7176	145.513	246.907	104.535	187.738	168.46	134.26
1584.52	0.193929	0.0313892	0.694662	Cacna2d3	1303.98	1549.17	1447.02	1592.83	1707.69	1648.96	1608.6	1637.75	1822.38
83.7762	0.43865	0.0547932	0.694662	Slc25a30	61.3099	82.1318	49.6621	87.8939	121.904	98.915	103.615	81.738	69.1042
26.5601	0.78778	0.00622258	0.690846	Nkx3-1	13.7261	25.4892	15.5803	20.5086	32.0256	32.597	40.0097	28.9073	29.6161
544.254	0.384379	0.0163643	0.691347	Rb1	463.942	381.393	469.355	554.708	727.291	648.568	650.414	575.156	448.19
1252.24	0.22994	0.0414595	0.694662	Ednrb	961.741	1172.5	1143.2	1310.6	1440.12	1209.46	1460.87	1318.77	1298.17
363.637	-0.2288	0.0436783	0.694662	Mettl3	395.311	467.301	367.11	361.342	318.19	348.451	353.932	344.895	330.713
3271.35	-0.192979	0.015496	0.691347	Acin1	3217.39	3781.84	3655.52	3465.95	2884.37	3240.59	3073.57	3147.91	3093.9
893.706	0.563877	0.00319693	0.650842	Pdzd2	531.657	763.731	669.951	870.15	1427.72	750.855	1095.65	995.808	969.434
4447.61	0.282215	0.0411364	0.694662	Zfr	4100.44	3867.75	3697.39	4284.34	6028.04	4156.68	5391.05	4776.69	3887.61
1091.7	0.402372	0.0292102	0.694662	Sema5a	865.659	856.247	851.071	1146.53	1565.12	894.731	1449.58	1288.87	945.741
809.504	0.234428	0.0432567	0.694662	Lrp12	827.226	750.514	659.239	723.66	982.463	796.94	970.492	794.454	811.481
3580.84	0.381622	0.0270865	0.694662	Oxr1	2400.24	3358.91	2931.03	3621.23	4923.68	3424.93	4733.46	3963.3	3001.1
310.19	0.315201	0.0245086	0.694662	Matn2	208.637	307.758	296.999	283.214	385.34	324.846	357.01	331.936	307.02
885.962	0.476345	0.0054302	0.690846	Kcnv1	511.526	864.744	746.878	798.858	1066.14	782.328	1177.72	1120.41	936.856
191.886	0.303449	0.0172612	0.691347	Sla	159.223	159.543	170.409	193.367	188.021	219.187	231.851	205.342	208.3
2162.01	0.237219	0.0421011	0.694662	Asap1	1810.01	2248.71	1828.73	2010.82	2474.24	1949.07	2599.6	2441.18	2173.82
6428.01	0.213778	0.0186959	0.691347	Tef	6227.07	6141.95	5379.08	5965.07	6979.51	6051.8	6788.31	6978.63	7576.79
11.9519	0.990868	0.0458458	0.694662	Fam83f	13.7261	2.83213	5.84259	7.81279	13.4301	11.2403	25.6472	9.96805	16.7825
725.692	-0.194253	0.0447025	0.694662	Parvb	829.971	757.123	766.354	781.279	601.255	676.668	679.139	695.77	771.006
1104.08	0.315618	0.0208193	0.691347	Shisa9	943.44	1077.15	779.013	1104.53	1359.54	1032.99	1360.33	1201.15	1119.49
354.887	-0.274266	0.0462019	0.694662	Gpt	331.256	448.421	442.09	356.459	339.885	352.947	275.964	307.016	354.406
699.025	-0.265763	0.0431452	0.694662	Gpaa1	915.988	707.088	823.806	650.415	555.799	675.544	600.146	669.853	717.697
1653.72	0.250469	0.018038	0.691347	Ptk2	1457.71	1620.92	1332.11	1597.72	1898.81	1534.31	1948.16	1831.13	1722.67
1945.43	0.319739	0.0291424	0.694662	Alcam	1648.96	1822	1579.45	1817.45	2596.14	2022.14	2509.33	1980.65	1604.21
449.085	0.414809	0.00734579	0.691347	Nectin3	349.558	424.819	327.185	419.938	600.222	447.366	603.223	476.473	409.689
23.0178	0.626445	0.0388947	0.694662	Lrrc74b	11.8959	17.9368	19.4753	22.4618	34.0918	29.2249	24.6214	22.9265	25.6673
452.001	0.666283	0.0171573	0.691347	Ncam2	388.906	333.247	251.232	396.499	787.21	458.606	739.667	483.45	245.814
5588.38	-0.225046	0.00431792	0.687136	Tnk2	6626.04	6009.78	5985.74	5781.47	4895.78	5335.79	5010.45	5219.27	5636.93
1421.03	0.347669	0.0260982	0.694662	Tfrc	914.157	1247.08	1361.32	1434.62	1953.56	1430.9	1645.53	1495.21	1358.39
1354.13	0.359413	0.0235577	0.694662	Zfp148	1034.95	1210.26	1144.17	1310.6	1818.23	1358.96	1797.36	1476.27	1085.92
181.697	0.324808	0.0161386	0.691347	Rabl3	171.119	143.495	160.671	165.045	211.782	194.458	167.22	204.345	225.082
396.867	0.752072	0.00599057	0.690846	Stxbp5l	338.577	246.395	197.674	372.084	729.357	339.458	647.337	413.674	302.084
1108.59	-0.270008	0.0368346	0.694662	Ece2	1531.83	1041.28	1214.29	1131.88	975.231	1166.75	956.129	988.831	1011.88
112.76	0.313923	0.0523436	0.694662	Btg3	109.809	101.013	102.245	85.9407	131.202	130.388	96.4336	125.597	137.221
387.337	0.340934	0.0414792	0.694662	Cxadr	248.9	377.617	342.766	384.78	460.755	451.862	498.582	408.69	323.803
19.6986	0.801667	0.038485	0.694662	Samsn1	7.32058	10.3845	20.4491	18.5554	17.5624	34.8451	25.6472	25.9169	16.7825
2199.32	0.309477	0.0339678	0.694662	Kpna1	2020.48	1953.23	1613.53	2210.04	2797.59	1942.33	2798.63	2480.05	2058.32
5623.64	0.318272	0.0539143	0.694662	Synj1	5993.72	4773.08	3858.06	5238.48	7687.18	4725.44	6921.68	5941.95	5679.38
277.757	-0.296636	0.0197562	0.691347	Lmbr1l	260.796	346.464	341.792	294.933	227.278	274.264	243.136	258.172	263.583
5757.31	-0.316372	0.0272648	0.694662	Tuba1b	7874.2	5325.35	7259.42	5506.07	4989.79	5359.39	5062.77	4563.37	6089.07
564.366	-0.227968	0.0247829	0.694662	Nckap5l	678.069	634.397	592.05	562.521	506.211	575.505	484.22	514.351	552.834
908.044	-0.707757	0.00822381	0.691347	Nr4a1	672.578	1791.79	940.658	1242.23	784.111	523.8	1056.67	594.096	598.245
314.492	-0.564139	0.000627127	0.315427	Sncg	508.78	353.072	369.057	308.605	265.503	290.001	214.411	246.211	286.289
280.854	-0.240035	0.0210063	0.691347	Cep89	317.53	311.534	319.395	284.19	255.172	241.667	266.731	268.141	273.455
2646.87	-0.233453	0.0261369	0.694662	Sympk	3480.02	2827.41	2614.56	2671	2357.5	2440.28	2527.79	2385.35	2616.09
196.984	0.283419	0.0526725	0.694662	Vwa5a	204.976	187.865	150.934	162.115	241.742	201.202	239.032	207.335	184.607
360.753	-0.228048	0.0182661	0.691347	Creld2	404.462	404.05	399.244	370.131	322.322	361.939	324.181	326.952	348.483
147.402	-0.35655	0.0285057	0.694662	Trip6	150.072	174.648	202.543	146.49	115.705	162.985	121.055	133.572	124.388
250.973	-0.347387	0.0446769	0.694662	Tmem176a	372.435	249.227	300.894	221.688	193.187	257.404	200.049	221.291	252.724
132.016	-0.406608	0.0055676	0.690846	Prph	168.373	167.096	135.353	143.56	117.772	122.52	100.537	107.655	129.324
2724.52	0.619896	0.006006	0.690846	Pde10a	1135.6	2564.97	2182.21	2545.99	3897.82	2669.58	3963.01	3041.25	2618.06
152.94	0.469982	0.0106375	0.691347	Thbs2	163.798	126.502	100.298	115.239	196.286	156.241	214.411	145.534	163.876
156.474	0.451094	0.000660538	0.318093	Smoc2	117.129	142.551	125.616	135.747	171.492	161.861	192.867	181.419	184.607
196.192	-0.427821	0.00756116	0.691347	Tnfrsf12a	274.522	219.962	219.097	205.086	140.499	173.101	155.935	166.466	219.159
53.5572	0.421422	0.0477474	0.694662	Cyp39a1	38.433	42.4819	43.8195	56.6428	49.588	61.8219	59.5016	57.8147	73.0531
294.237	-0.257907	0.0400662	0.694662	Tfeb	377.925	305.87	311.605	303.722	248.973	284.381	246.214	267.144	312.944
251.434	-0.44383	0.0296867	0.694662	Sik1	232.428	394.61	249.284	307.629	265.503	178.721	269.809	167.463	206.326
1335.08	-0.198246	0.0437588	0.694662	Lbh	1512.61	1416.06	1469.41	1376.03	1163.25	1293.76	1111.04	1285.88	1437.37
8266.81	0.356552	0.00802183	0.691347	Pja2	7250.12	7429.62	6406.4	7641.89	11374.3	8109.91	10317.4	8539.63	7632.07
350.931	0.415461	0.0197479	0.691347	Man2a1	241.579	338.912	284.34	324.231	486.582	368.683	462.676	386.76	276.417
2284.26	0.237472	0.00990926	0.691347	Washc2	1946.36	2039.13	2058.54	2300.87	2668.46	2204.23	2598.58	2424.23	2401.87
2063.55	0.321062	0.0263088	0.694662	Pdpk1	1766.09	1825.78	1641.77	2045.98	2847.18	1864.77	2589.35	2096.28	1970.46
323.234	-0.233954	0.044917	0.694662	Spsb3	404.462	321.919	347.634	341.81	263.436	297.869	317	301.035	325.777
439.804	0.731995	0.00240158	0.559146	St6gal2	212.297	376.673	310.631	391.616	726.258	410.272	664.777	543.259	337.624
920.922	-0.194234	0.047774	0.694662	Sox8	1023.97	1100.75	903.655	948.278	882.253	777.832	935.612	860.243	889.47
566.51	-0.535844	0.0479736	0.694662	Dusp1	370.604	1010.13	619.315	749.052	541.336	331.59	690.424	362.837	444.242
1033.01	-0.262874	0.0149383	0.691347	Phf1	1152.99	1158.34	1246.42	1014.69	877.088	1093.69	851.489	974.875	966.472
748.378	-0.27628	0.0543124	0.694662	Cuta	989.193	744.85	852.045	742.215	572.328	814.925	595.016	688.792	764.095
425.579	-0.352064	0.0521264	0.694662	Plin3	657.937	473.91	428.457	382.827	355.381	356.319	318.026	381.776	491.627
1356.65	-0.240997	0.0453892	0.694662	Mllt1	1691.05	1465.16	1438.25	1364.31	1076.47	1322.99	1155.15	1248	1499.56
1110.76	0.300901	0.0523825	0.694662	Map4k3	813.499	1092.26	946.5	1099.65	1495.91	1081.32	1378.8	1178.22	950.677
1540.31	0.22979	0.0444718	0.694662	Cdh2	1459.54	1358.48	1349.64	1476.62	2006.25	1446.63	1734.78	1581.93	1504.5
18.7041	0.8084	0.0406309	0.694662	Dsc2	13.7261	10.3845	16.554	11.7192	37.191	20.2326	27.699	19.9361	10.8592
477.763	0.429409	0.0490751	0.694662	Map3k2	356.878	402.162	377.821	471.697	769.647	456.358	650.414	508.371	323.803
2626.76	0.341985	0.0234235	0.694662	Aqp4	1850.28	2544.2	2259.14	2532.32	3319.3	2499.85	3492.13	2894.72	2344.61
280.304	-0.46895	6.6197e-05	0.125782	Spry4	354.133	347.408	289.208	340.833	230.378	229.303	268.783	223.284	250.75
1426.1	0.445145	0.0431221	0.694662	Dcp2	964.486	1219.7	1114.96	1470.76	2192.2	1369.07	2056.91	1529.1	969.434
490.264	0.51232	0.0187809	0.691347	Rab27b	338.577	447.476	340.818	464.861	800.64	449.614	659.647	568.179	359.342
3926.41	0.324672	0.0259749	0.694662	Gnal	3008.76	3510.9	2951.48	4359.54	4873.06	3741.91	4817.58	4466.68	3750.39
455.491	0.399463	0.00482126	0.687136	Ldlrad4	441.065	382.337	342.766	387.71	623.983	426.009	570.395	477.47	464.973
573.808	0.445437	0.0211128	0.691347	Setbp1	432.829	509.783	406.06	570.334	816.136	491.203	822.764	656.894	478.794
1032.88	-0.209362	0.0341267	0.694662	Cxxc1	1173.12	1114.92	1137.36	1059.61	820.268	984.654	964.336	1004.78	1075.06
4467.38	0.259527	0.0281159	0.694662	Csnk1a1	3743.56	4160.4	3849.3	4419.11	5637.54	4292.69	5299.75	4861.42	4104.79
359.432	-0.225895	0.0344595	0.694662	Pcyox1l	379.755	419.155	408.008	363.295	331.62	382.172	326.233	320.971	316.892
2327.9	0.211111	0.0394067	0.694662	Nedd4l	1869.49	2376.16	2045.88	2305.75	2636.43	2330.12	2684.75	2473.07	2314.99
589.516	0.283319	0.0483522	0.694662	Megf10	525.252	523	491.752	573.264	773.78	569.885	743.77	624.997	500.512
83.5463	-0.686933	0.0299065	0.694662	Cd74	194.91	76.4675	85.6914	68.3619	40.2903	68.5661	71.8123	75.7572	73.0531
300.997	-0.324054	0.0139743	0.691347	Ostf1	367.859	352.128	368.083	273.448	248.973	306.861	248.265	272.128	283.327
30.9856	-0.569711	0.0506206	0.694662	Fas	34.7728	28.3213	53.5571	35.1576	35.1248	25.8528	23.5955	24.9201	17.7697
111.22	-1.0034	0.00568468	0.690846	Tnfrsf25	46.6687	289.821	122.694	159.186	76.4482	65.194	82.0712	84.7284	77.9891
1281.76	-0.198064	0.0503822	0.694662	Dpf2	1578.5	1412.29	1290.24	1261.77	1135.36	1239.81	1135.66	1197.16	1331.74
113.437	0.870655	0.0196274	0.691347	Doc2g	30.1974	79.2996	114.904	87.8939	63.0181	224.807	174.401	147.527	102.669
517.778	-0.243556	0.0128524	0.691347	Rela	641.466	558.874	526.807	548.849	456.623	485.583	493.453	459.527	507.423
3088.71	-0.146155	0.0270926	0.694662	Sf1	3452.57	3190.87	3186.16	3277.47	2924.66	2988.81	2808.89	3050.22	3031.7
4585.19	-0.261097	0.0488944	0.694662	Stip1	6398.19	4703.22	4723.74	4456.22	3699.47	4333.15	3905.56	4396.91	4819.53
730.834	0.51541	0.0452829	0.694662	Sorbs1	691.795	574.922	366.136	737.332	1272.76	523.8	1018.71	702.748	714.735
100.94	0.808621	0.043563	0.694662	Lcor	79.6113	82.1318	36.0293	87.8939	238.642	77.5583	169.272	90.7093	49.3602
1862.46	0.227867	0.0163663	0.691347	Add3	1650.79	1756.86	1595.03	1828.19	2220.1	1938.96	2118.46	1940.78	1780.92
913.734	0.197008	0.0253412	0.694662	Bhlhe22	768.661	848.695	895.864	879.916	1032.05	930.7	1021.79	954.939	923.035
86.2077	0.447763	0.0296933	0.694662	Arhgap19	87.847	85.9079	54.5309	58.5959	88.8452	88.7987	124.133	86.722	101.682
2837.84	0.294057	0.0201289	0.691347	Mgea5	2234.61	2700.91	2349.7	2839.95	3665.38	2704.43	3321.83	3129.97	2697.04
654.612	0.517314	0.0358081	0.694662	Sacm1l	538.063	555.097	371.005	657.251	1119.86	539.536	953.052	690.786	489.653
542.907	-0.450202	0.000181481	0.182559	Banp	552.704	724.081	676.767	608.421	414.267	539.536	458.573	463.514	466.947
837.881	0.429235	0.0170471	0.691347	Itgb8	652.447	688.207	709.875	771.513	1230.4	895.855	1139.76	856.255	626.874
487.899	-0.267572	0.00557054	0.690846	Esyt1	609.438	525.832	523.886	503.925	453.524	447.366	445.236	428.626	470.896
236.384	0.473131	0.0309638	0.694662	Cdh9	120.79	219.018	212.281	228.524	314.057	223.683	326.233	301.035	189.543
488.328	-0.306938	0.0415376	0.694662	Shmt2	711.926	494.679	540.44	448.259	418.399	412.52	415.485	450.556	521.243
1265.8	0.435824	0.0290345	0.694662	Usp33	1146.59	1125.3	797.514	1180.71	1933.93	1022.87	1701.95	1429.42	1098.76
1367.43	-0.188457	0.0411274	0.694662	Dpysl4	1500.72	1381.14	1664.17	1346.73	1254.16	1265.66	1367.51	1242.02	1333.71
201.5	-0.751345	0.0141176	0.691347	Ifitm3	496.884	146.327	224.94	176.764	127.069	158.489	140.547	147.527	202.377
469.854	-0.270269	0.0547048	0.694662	Pnpla2	658.852	459.749	509.279	457.048	409.101	457.482	408.304	390.748	495.576
323.678	-0.382122	0.037864	0.694662	Asl	514.271	330.415	380.742	267.588	255.172	327.094	258.524	273.125	317.88
613.536	0.492373	0.0118893	0.691347	Fgf14	444.725	522.056	443.063	599.632	944.238	526.048	845.333	701.751	517.295
112.103	-0.415845	0.0292375	0.694662	Tmc6	172.034	128.39	105.167	118.168	89.8783	118.024	108.744	80.7412	91.8099
5982.83	0.25907	0.0458255	0.694662	Arhgef9	4704.39	5950.3	4813.32	6194.57	7257.41	5443.7	7088.9	6701.52	5910.39
2329.17	0.535116	0.00324317	0.652488	Ksr2	1422.94	2100.5	1713.83	2250.08	3426.74	2103.07	3153.59	2670.44	2206.4
463.539	-0.329506	0.0473997	0.694662	Mettl26	663.428	415.379	548.23	473.651	362.612	486.707	353.932	394.735	489.653
204.499	-0.346904	0.050062	0.694662	Mcrip2	269.946	231.291	225.914	205.086	136.367	243.915	155.935	189.393	190.53
1036.1	-0.200761	0.0404483	0.694662	Rhot2	1023.97	1185.72	1209.42	1066.45	943.205	1032.99	881.239	955.936	1065.19
241.123	-0.251717	0.0510428	0.694662	Rhbdl1	297.399	242.619	263.891	258.799	200.418	230.427	222.618	200.358	262.596
36.4049	-0.541705	0.0367546	0.694662	Tyms	39.3481	52.8664	37.0031	47.8534	33.0587	24.7287	20.5178	32.8946	40.4753
854.554	0.393466	0.0110773	0.691347	Homer2	593.882	853.415	646.58	829.133	1021.72	807.056	1185.93	920.051	863.803
1669.06	-0.203077	0.036759	0.694662	Iscu	1949.1	1777.63	1849.18	1655.34	1516.57	1686.05	1378.8	1553.02	1716.75
1556.26	0.493463	0.020526	0.691347	Xiap	1116.39	1296.17	1193.84	1490.29	2457.71	1618.61	2173.86	1685.6	1028.67
320.683	-0.407569	0.029334	0.694662	Arl10	543.553	305.87	300.894	340.833	287.197	246.163	282.12	265.15	325.777
615.156	0.274585	0.0467857	0.694662	Myo5b	483.158	560.762	468.381	701.198	764.482	640.699	626.819	664.869	648.593
140.551	0.603917	0.0189892	0.691347	Oprk1	65.8852	127.446	120.747	124.028	253.106	150.621	169.272	151.514	106.618
245.561	0.507801	0.000104385	0.156756	Sntg1	197.656	191.641	192.806	215.828	339.885	255.156	300.586	267.144	256.673
139.437	0.33985	0.0537992	0.694662	Eya1	111.639	150.103	100.298	125.981	164.26	139.38	165.168	183.412	121.426
273.67	0.25877	0.0410507	0.694662	Lactb2	218.702	248.283	249.284	275.401	337.818	285.505	306.741	299.041	251.737
3462.53	0.305836	0.0533144	0.694662	Sf3b1	2444.16	3291.88	3089.76	3467.9	4651.98	3540.71	4193.84	3802.81	2803.66
2318.01	0.491734	0.00385983	0.683655	Slc39a10	1523.6	2195.84	1752.78	2123.13	3249.05	2092.95	3213.09	2610.63	2183.69
216.897	0.272339	0.0540964	0.694662	Slc40a1	202.231	190.697	161.645	225.594	222.113	218.063	270.835	255.182	213.236
258.858	0.441967	0.0285246	0.694662	Carf	171.119	236.011	224.94	235.36	406.002	300.117	320.078	248.204	198.428
5128.02	0.329584	0.0269066	0.694662	Gls	3929.32	4706.06	4107.34	5284.38	6944.39	5167.18	6306.15	5488.41	4406.88
709.79	0.265553	0.0466686	0.694662	Mgat4a	627.74	688.207	561.863	684.596	899.816	618.219	867.903	739.629	724.607
2648.63	0.238961	0.0462336	0.694662	Inpp4a	2036.04	2669.75	2375.99	2587.99	3349.26	2676.32	2997.65	2693.37	2547.97
37.5129	-0.552196	0.0163317	0.691347	Zap70	50.329	39.6498	48.6883	43.947	32.0256	33.721	26.6731	26.9137	35.5393
115.761	0.645238	0.0319949	0.694662	Col19a1	43.9235	126.502	74.0062	109.379	207.65	104.535	159.013	113.636	105.631
2346.17	-0.216843	0.0284291	0.694662	Dnajb2	2725.09	2519.65	2590.22	2379.97	1959.76	2339.11	2037.42	2150.11	2500.59
8400.86	-0.190476	0.0216763	0.694662	Ptprn	9800.43	9237.46	8933.33	8260.08	7229.52	7787.31	8217.38	8146.89	8305.34
1987.92	0.434469	0.00343474	0.652639	Epha4	1560.2	1852.21	1483.05	1785.22	2633.33	1990.66	2750.41	2139.14	1770.06
45.4825	0.615481	0.0171812	0.691347	Htr4	27.4522	33.0415	32.1343	48.83	75.4151	47.2094	55.3981	43.8594	49.3602
154.265	0.361332	0.0546323	0.694662	Epb41l5	146.412	129.334	101.272	159.186	220.047	139.38	191.841	155.502	152.029
1776	0.544491	0.0401979	0.694662	Ptpn4	1066.97	1455.71	1549.26	1613.34	3000.08	1852.41	2632.43	1954.73	923.035
1913.63	-0.27839	0.0442484	0.694662	Dbi	2233.69	2142.03	2203.63	1935.62	1482.48	2143.53	1417.78	2000.59	1731.55
94.0664	0.348568	0.0390509	0.694662	Cd55	79.6113	81.1877	77.9013	88.8705	113.639	116.9	114.9	88.7156	86.8739
60.6385	-0.628526	0.00853983	0.691347	Slc45a3	99.7429	68.9152	65.2423	69.3385	47.5218	38.2172	49.2427	38.8754	71.0787
3405.09	0.308573	0.0263813	0.694662	Atp2b4	2753.45	3438.21	2570.74	3313.6	4047.62	2965.2	4347.72	3849.66	3482.85
1652.26	0.2319	0.0297655	0.694662	Rgl1	1498.89	1584.1	1307.77	1659.24	1845.09	1517.45	1892.77	1850.07	1775.98
595.917	0.210828	0.0434146	0.694662	Trp53bp2	573.75	569.258	500.516	556.662	690.1	584.498	702.735	577.15	629.836
26570.2	0.133896	0.0489259	0.694662	Atp1b1	23905.4	26411.5	25230.3	25699.2	29492.5	27039.8	28552.6	27118.1	26655.5
4609.17	0.210978	0.0480266	0.694662	Kifap3	4852.63	3993.3	3904.8	4271.64	5530.1	4379.24	5278.2	4775.69	4664.54
358.769	0.316731	0.0145849	0.691347	Slc30a10	269.946	341.744	300.894	354.505	392.572	383.296	427.796	436.601	332.688
4168.89	0.445469	0.0162282	0.691347	Lpgat1	2862.35	3757.29	2981.67	4340.98	6152.01	3731.79	5566.48	4567.36	3711.89
1838.22	0.301366	0.0379719	0.694662	Plxna2	1499.8	1820.12	1401.25	1818.43	2351.3	1575.9	2273.37	2075.35	1796.71
1158.69	-0.270397	0.00986153	0.691347	Usf1	1412.87	1195.16	1298.03	1236.37	927.709	1140.89	985.88	1094.49	1179.71
1324.29	0.326106	0.0188557	0.691347	Atf6	1087.11	1251.8	939.684	1382.86	1595.08	1235.31	1667.07	1433.41	1375.17
23.129	0.825776	0.00941113	0.691347	Mastl	12.811	13.2166	19.4753	19.532	38.2241	23.6047	30.7767	29.9041	20.7313
3251.34	0.392111	0.0501339	0.694662	Gad2	2160.49	2932.2	2532.76	3503.06	4640.61	3249.58	4457.49	3509.75	2392.98
438.095	-0.207444	0.0527957	0.694662	Dolpp1	508.78	462.581	470.329	459.002	372.943	449.614	365.217	424.639	445.229
1604.37	0.395897	0.0488551	0.694662	Zeb2	947.1	1640.75	1328.22	1566.47	2187.04	1612.99	2222.08	1762.35	1231.04
2100.84	-0.254936	0.0295026	0.694662	Gsn	2696.72	2274.2	2276.66	2024.49	2062.04	1796.21	1751.19	1862.03	2241.94
261.271	0.281972	0.0380169	0.694662	Lhx6	191.25	253.004	213.255	280.284	287.197	276.512	294.43	303.029	262.596
2674.68	0.497893	0.00713457	0.691347	Slc4a10	1800.86	2358.22	2189.03	2392.67	3980.47	2929.23	3596.77	2951.54	1969.47
77.3534	-0.408591	0.0204989	0.691347	Card9	77.7812	101.957	94.4553	85.9407	69.2166	80.9304	60.5275	66.7859	61.2066
7660.69	0.293185	0.0296166	0.694662	Nckap1	7263.85	6970.82	5639.08	7470.98	9894.88	6750.95	9229.93	8192.74	7811.74
733.044	0.264607	0.0419939	0.694662	Ssfa2	595.712	723.137	619.315	709.988	939.073	735.118	858.67	794.454	648.593
589.139	-0.454246	0.00288735	0.609587	Cd82	880.3	547.545	750.773	605.491	487.616	517.056	482.168	462.518	590.348
170.972	0.309957	0.0420178	0.694662	Tspan18	116.214	151.991	164.566	172.858	199.385	177.597	188.764	209.329	163.876
939.43	0.304813	0.0252833	0.694662	Ubr1	872.064	762.787	824.78	876.986	1317.18	941.94	1099.75	915.067	877.624
157.59	0.419525	0.032341	0.694662	Slx4ip	104.318	145.383	130.485	154.303	232.444	146.124	213.385	154.505	145.119
3283.39	0.281809	0.0422809	0.694662	Atrn	3087.45	3138.94	2407.15	3142.7	4220.15	2968.57	4036.88	3559.59	3107.72
10.6227	-1.18845	0.0321439	0.694662	Siglec1	28.3672	4.72022	9.73766	18.5554	6.1985	3.3721	11.2848	7.97444	5.92322
1000.25	-0.211741	0.0422473	0.694662	Smox	1136.52	1052.61	1149.04	1007.85	845.062	1049.85	865.851	896.128	1034.59
2792.8	0.301052	0.0107361	0.691347	Slc23a2	2554.88	2598.95	2160.79	2621.19	3554.84	2626.87	3375.18	2848.87	2895.47
1518.01	0.412906	0.0296278	0.694662	Gpcpd1	818.99	1434.95	1373.01	1521.54	2081.66	1638.84	1864.04	1692.57	1290.27
5194.45	0.505313	0.000504679	0.287684	Rasgrp1	3499.24	4877.87	3721.73	4821.47	6580.74	4706.33	6742.15	6113.41	5877.81
1477.29	-0.231563	0.0147386	0.691347	Nop56	1720.34	1611.48	1602.82	1532.28	1230.4	1492.72	1254.66	1429.42	1476.86
4867.31	0.207047	0.0107671	0.691347	Pcsk2	4675.11	4662.63	4467.64	4199.38	5463.98	4718.69	5459.79	4961.1	5375.32
1573.59	-0.171191	0.0216748	0.694662	Rrbp1	1762.43	1704.94	1655.4	1617.25	1456.65	1552.29	1455.74	1589.9	1425.52
820.139	0.293566	0.028264	0.694662	Xrn2	717.417	743.906	736.167	730.496	1068.21	755.351	1037.17	886.16	738.428
168.308	-0.357987	0.0510272	0.694662	Nkx2-2	230.598	187.865	147.039	204.109	108.474	165.233	147.728	147.527	181.645
8615.63	0.272897	0.0398398	0.694662	Napb	7204.37	7816.68	6880.63	9113.62	10878.4	8155.99	10007.6	9996.96	7799.89
648.487	0.233447	0.0458634	0.694662	Gzf1	548.128	621.18	569.653	633.813	761.383	606.978	811.479	660.882	646.618
2853.69	0.34922	0.00340436	0.652639	Pkia	2532.92	2391.26	2332.17	2692.48	3750.09	2829.19	3558.81	2879.77	2821.43
990.051	-0.235201	0.0357727	0.694662	Ptpn1	1217.96	1113.03	1009.8	998.084	826.467	861.01	899.705	942.978	1078.03
2514.5	-0.201867	0.0413196	0.694662	Ggt7	2990.46	2619.72	2837.55	2441.5	2189.1	2545.94	2184.12	2330.53	2583.51
44.4898	0.72695	0.00353808	0.65766	Rbl1	24.707	37.7617	36.0293	32.2278	67.1504	61.8219	58.4757	44.8562	39.4881
841.076	0.326807	0.0448258	0.694662	Skil	614.929	776.948	735.193	833.039	1103.33	845.274	1161.31	801.431	729.543
760.236	0.197746	0.0457075	0.694662	Gnb4	765.001	711.809	607.63	738.309	828.533	744.11	853.54	802.428	818.392
2405.27	0.354713	0.0411778	0.694662	Pex5l	1588.57	2379.93	2166.63	2228.6	3355.46	1959.19	3106.39	2382.36	2567.72
2629.91	0.354034	0.0483664	0.694662	Tnik	1945.44	2530.98	2080.94	2591.89	3636.45	2459.39	3547.53	2939.58	2031.66
1325.7	-0.30118	0.0519788	0.694662	Anxa5	2054.34	1296.17	1335.03	1261.77	1136.39	1319.62	1158.23	1130.38	1289.29
856.78	0.461726	0.00392119	0.683655	Slc7a11	742.124	743.906	539.466	820.343	1125.03	946.437	1118.22	970.888	737.441
1484.24	0.276099	0.0445355	0.694662	Kpna4	1283.85	1366.97	1277.58	1407.28	1992.82	1426.4	1757.35	1646.72	1252.76
11118.2	0.33377	0.0176805	0.691347	Dclk1	8175.26	10884.8	8898.27	11055.1	13973.5	9750.99	13865.9	12387.3	11480.2
3509.51	0.316111	0.0315569	0.694662	Nbea	3477.28	3053.98	2707.07	3169.06	4743.92	3145.05	4461.6	3737.02	3218.28
2003.57	0.281106	0.00915881	0.691347	Ssr3	1637.98	1834.28	1794.65	1920.97	2562.05	2171.63	2202.59	2110.24	1869.76
3237.04	0.377838	0.0493922	0.694662	Serpini1	1828.31	3106.85	3054.7	3157.35	4095.14	3520.47	4252.31	3747.99	2487.75
605.093	0.405532	0.000178304	0.182559	Syt6	455.706	540.937	490.778	571.31	707.662	601.358	740.693	674.837	684.132
28.8826	0.604121	0.0210204	0.691347	Tbx15	24.707	22.657	19.4753	23.4384	29.9594	37.0931	33.8544	38.8754	30.6033
6940.77	0.184	0.0351919	0.694662	Ahcyl1	6526.3	6671.55	5905.89	6813.73	8050.82	6680.13	7692.12	7016.51	7362.56
67.0631	0.438013	0.0336819	0.694662	Fam198b	40.2632	66.083	63.2948	55.6662	68.1835	75.3103	95.4078	69.7763	73.0531
270.251	0.536999	0.0151725	0.691347	Ndst4	165.628	215.242	190.858	295.91	429.763	288.877	347.777	304.026	203.364
2269.53	0.340475	0.00447814	0.687136	Gucy1b1	1944.53	1990.04	1957.27	2048.9	2921.56	2339.11	2847.87	2429.21	2028.7
109.556	1.33809	0.0111157	0.691347	Alpk1	19.2165	61.3628	37.0031	121.098	246.907	97.791	146.702	130.581	129.324
1070.66	0.473384	0.00112896	0.43878	Kcnq5	700.03	993.133	861.783	982.459	1384.33	982.406	1405.47	1180.22	1186.62
378.241	-0.234048	0.0329354	0.694662	Hcn3	454.791	408.771	409.955	382.827	391.539	373.179	322.129	349.879	323.803
2320.26	0.399782	0.0465858	0.694662	Ash1l	1699.29	2176.02	1668.06	2372.16	3588.93	2080.59	3048.94	2535.87	1795.72
4122.9	-0.388223	0.00600273	0.690846	Rps3a1	4385.94	4469.1	5481.33	4720.88	2771.76	4026.29	4295.4	3254.57	3852.07
153.485	-0.319801	0.0513854	0.694662	Ecm1	146.412	174.648	189.884	181.647	115.705	179.845	122.081	134.569	141.17
1022.03	0.476373	0.0436237	0.694662	Tmem56	538.063	903.449	848.15	1083.05	1540.33	962.173	1478.31	1149.32	734.479
254.195	0.30726	0.0166685	0.691347	Mttp	204.061	219.962	228.835	249.033	315.091	263.024	310.845	257.176	248.775
719.009	0.4422	0.0247615	0.694662	Lrrc7	497.799	644.782	534.597	730.496	1053.75	651.94	1005.37	806.415	571.591
223.337	0.506803	0.0280781	0.694662	Mmp16	180.269	192.585	155.803	198.25	363.645	214.69	330.337	229.265	153.017
249.891	0.392794	0.0430448	0.694662	Cpne3	177.524	236.955	201.569	238.29	357.447	258.528	327.259	279.105	180.658
1811.43	0.251621	0.0485151	0.694662	Rragd	1482.42	1718.16	1471.36	1908.27	2141.58	1660.2	2271.32	1866.02	1851.01
370.062	-0.3477	0.0370446	0.694662	Nr4a3	343.152	502.231	369.057	472.674	396.704	281.008	386.76	308.013	284.315
273.571	0.39535	0.044052	0.694662	Zfp37	183.93	253.948	220.071	277.354	367.778	288.877	351.88	332.933	195.466
885.803	0.463565	0.0301571	0.694662	Zdhhc21	561.855	804.325	672.872	900.424	1364.7	862.134	1248.51	933.009	656.49
1123.32	0.219621	0.0390497	0.694662	Ikbkap	1096.26	1088.48	923.13	1027.38	1355.41	1075.7	1252.61	1086.52	1245.85
910.055	-0.182879	0.0357897	0.694662	Ubap1	1073.38	959.148	935.789	946.325	820.268	870.002	816.608	873.201	929.946
3500.76	0.172618	0.0383586	0.694662	Plpp3	3036.21	3415.55	3177.4	3504.04	3835.84	3627.26	3869.66	3357.24	3811.59
641.763	0.461779	0.0151199	0.691347	Prkaa2	510.61	507.895	479.093	632.836	985.562	604.73	886.369	671.847	519.269
1370.13	0.296948	0.029587	0.694662	Dab1	975.467	1258.41	1269.79	1379.93	1695.29	1344.34	1716.31	1452.34	1291.26
2339.23	0.327794	0.013269	0.691347	Sgip1	1937.21	2204.34	1844.31	2244.22	3022.8	2245.82	2943.28	2559.8	2137.3
4047.78	0.264453	0.042506	0.694662	Dnajc6	4018.08	3665.72	3281.59	3657.36	5280.09	3844.2	5033.02	3911.46	3885.63
1207.38	-0.174502	0.045319	0.694662	Slc6a9	1386.33	1214.04	1272.71	1303.76	1153.95	1066.71	1082.31	1171.25	1259.67
472.312	0.358469	0.0069616	0.691347	Usp1	355.963	411.603	402.165	469.744	592.99	466.474	586.809	537.278	445.229
290.815	-0.400984	0.025691	0.694662	Col9a2	430.999	324.751	314.526	279.307	219.014	330.466	227.748	211.323	290.238
288.27	-0.509417	4.63657e-05	0.120809	Plk3	326.681	400.274	367.11	292.98	232.444	237.171	231.851	262.16	254.698
927.331	-0.190292	0.0396595	0.694662	Ebna1bp2	964.486	1052.61	1006.87	974.646	810.971	981.282	802.246	897.124	890.458
323.01	-0.281431	0.0234501	0.694662	Hspg2	395.311	389.89	304.789	348.646	293.396	264.148	284.172	303.029	335.649
208.145	-0.381748	0.0155381	0.691347	Tinagl1	285.503	191.641	260.969	220.711	150.83	201.202	170.298	197.367	202.377
65.6241	-0.375375	0.0496852	0.694662	Hcrtr1	67.7154	79.2996	86.6651	68.3619	55.7865	71.9382	59.5016	49.8402	53.309
143.522	-0.306382	0.0448413	0.694662	Gpn2	191.25	164.264	140.222	150.396	112.606	133.76	116.951	141.546	146.106
85.7612	-0.512014	0.0144012	0.691347	Map3k6	136.346	75.5235	119.773	81.0577	74.382	80.9304	65.657	69.7763	71.0787
29.8813	0.850158	0.0193713	0.691347	Hgf	11.8959	24.5451	15.5803	30.2746	56.8196	25.8528	49.2427	27.9105	26.6545
738.421	-0.226333	0.0505085	0.694662	Ppp1r8	913.242	724.081	874.442	714.871	634.313	702.521	667.854	661.879	779.891
364.175	-0.229859	0.0495612	0.694662	Yrdc	417.273	389.89	432.352	353.529	291.33	331.59	335.466	363.834	376.125
220.874	-0.319016	0.00938676	0.691347	Zbtb48	246.155	248.283	242.468	260.752	166.326	216.939	196.971	198.364	221.134
398.367	-0.310695	0.0493328	0.694662	Tmub1	602.118	366.289	438.195	386.733	334.719	381.048	336.492	350.875	403.766
2300.59	-0.221143	0.0193842	0.691347	Mib2	2665.61	2524.37	2471.42	2371.18	1900.87	2282.91	2043.57	2115.22	2414.7
23.4592	-0.649947	0.0483853	0.694662	Tas1r3	32.9426	30.2094	17.5278	37.1108	26.8602	16.8605	14.3625	13.9553	21.7185
463.653	-0.24891	0.0418611	0.694662	Cptp	598.457	435.204	532.65	475.604	433.895	421.513	390.864	419.655	480.768
852.479	0.355338	0.0543797	0.694662	Ppargc1a	603.033	790.164	693.321	877.963	1261.4	928.452	1046.41	849.278	654.516
1430.05	0.183569	0.037588	0.694662	Sel1l3	1365.29	1358.48	1214.29	1404.35	1545.49	1343.22	1572.69	1553.02	1567.68
988.902	0.313435	0.0489415	0.694662	Pds5a	772.321	873.24	840.36	1014.69	1335.78	923.956	1221.83	1144.33	810.494
1409.01	0.438223	0.0207701	0.691347	Gabra4	763.17	1345.26	1210.39	1409.23	1862.65	1466.86	1885.59	1565.98	1223.15
734.35	0.289783	0.0432546	0.694662	Pdgfra	742.124	669.327	540.44	673.853	928.742	633.955	901.757	733.648	812.468
35334.3	0.121219	0.0502754	0.694662	Sparcl1	33501.7	34302.8	32020.3	35501.3	37415.2	35414.9	37440.9	36168.1	37540.4
217.468	0.577039	0.0316559	0.694662	Bmp3	105.233	214.298	141.196	225.594	329.554	207.946	322.129	269.137	150.055
1788.14	0.24103	0.029362	0.694662	Nos1	1465.95	1653.02	1427.54	1975.66	1902.94	1845.66	1974.84	1925.83	1986.25
233.82	0.246542	0.0446977	0.694662	Rfc5	191.25	224.682	222.019	212.899	217.981	243.915	251.343	275.118	274.443
1631.15	0.148931	0.0464929	0.694662	Bcl7a	1501.63	1656.8	1456.75	1561.58	1732.48	1669.19	1800.44	1685.6	1675.28
16103.6	0.29229	0.0110853	0.691347	Atp2a2	14441.7	14452.4	12782.6	15826.8	19837.3	14564.1	19475.5	16797.2	17345.2
188.898	-0.370778	0.0361014	0.694662	Uncx	248.9	153.879	227.861	237.314	152.896	197.83	187.738	135.565	163.876
364.733	-0.367425	0.0297137	0.694662	Snx8	547.213	355.904	425.536	344.739	279.966	385.544	306.741	285.086	364.278
2339.15	0.417345	0.0485702	0.694662	Tmem106b	1632.49	2169.41	1889.11	2228.6	3748.03	2388.57	3151.53	2312.59	1615.06
102.799	-0.449386	0.0125395	0.691347	Sdsl	110.724	112.341	148.012	114.262	67.1504	88.7987	86.1748	92.7029	108.592
1666.08	-0.237969	0.0058168	0.690846	Plbd2	1976.56	1820.12	1855.02	1657.29	1432.89	1550.04	1522.42	1574.95	1667.39
84.5499	0.591356	0.0149856	0.691347	Glcci1	70.4606	58.5307	48.6883	86.9173	132.235	82.0545	127.21	75.7572	81.9379
1136.94	0.18546	0.0355262	0.694662	Usp12	961.741	1102.64	1038.03	1139.69	1251.06	1158.88	1270.05	1227.07	1124.42
1924.98	-0.256623	0.0172798	0.691347	Limk1	2356.31	2051.41	2127.68	1965.89	1715.95	1736.63	1547.04	1809.2	2085.96
526.967	0.211284	0.0494892	0.694662	Trim24	499.63	472.966	445.985	527.364	602.288	510.311	581.68	615.029	507.423
637.057	-0.333451	0.00854306	0.691347	Ccdc184	835.461	654.222	725.455	675.807	548.567	599.11	545.773	489.431	684.132
1281.89	0.182873	0.0228848	0.694662	Lrig1	1247.24	1155.51	1172.41	1213.91	1349.21	1305	1443.43	1258.96	1439.34
474.284	-0.22359	0.0433495	0.694662	Mogs	565.515	500.343	523.886	479.51	419.432	496.823	397.019	418.658	483.73
42.7159	0.572809	0.030906	0.694662	Gkn3	47.5838	33.9856	35.0556	17.5788	49.588	58.4498	44.1133	51.8339	47.3858
2564.25	0.275246	0.0414549	0.694662	Slc6a6	1812.76	2582.9	2171.5	2655.37	2971.15	2384.08	3028.43	2954.53	2612.14
11407.1	0.433894	0.000465821	0.281143	Itpr1	9352.96	8973.13	9143.66	10871.5	14957	10540.1	14583	12039.4	12620.4
4809.92	0.357639	0.0414106	0.694662	Grin2b	3289.69	4830.67	3943.75	4641.78	6806.99	4461.29	6198.43	5279.08	4011.01
1801.68	0.251434	0.00415466	0.687136	Lmo3	1462.29	1755.92	1563.87	1761.78	2049.64	1882.76	1992.28	1914.86	1897.41
884.669	0.301334	0.0454285	0.694662	Slco1a4	629.57	847.751	878.337	791.045	1133.29	952.057	1060.77	974.875	725.595
129.916	0.442684	0.028809	0.694662	Abcc9	118.044	109.509	97.3766	110.356	192.154	92.1708	162.091	156.498	137.221
5054.68	0.358488	0.0204354	0.691347	Etnk1	4255.09	4616.37	3926.22	4754.08	7446.47	4850.21	6248.7	5097.66	4480.92
1377.44	0.371622	0.00841151	0.691347	Tmtc1	1229.86	1226.31	1030.24	1269.58	1813.06	1238.69	1811.72	1490.22	1336.67
3250.79	-0.329511	0.00822432	0.691347	Fkbp4	4415.22	3441.98	3564.96	3304.81	2636.43	3248.46	2595.5	2838.9	3330.82
185.14	0.46458	0.00343013	0.652639	Zik1	167.458	146.327	134.38	166.998	259.304	173.101	238.006	197.367	191.517
321.13	-0.306007	0.0228629	0.694662	Vasp	405.377	320.031	394.375	324.231	241.742	325.97	275.964	298.045	316.892
330.098	-0.278348	0.00751088	0.691347	Qpctl	414.528	347.408	344.713	362.318	289.263	305.737	309.819	300.038	308.995
842.904	0.200055	0.0275074	0.694662	Uri1	727.483	828.87	748.826	822.296	914.279	821.669	944.845	944.971	863.803
417.988	0.341284	0.0452486	0.694662	Nipa2	323.936	413.491	338.87	385.757	569.229	363.063	573.472	433.61	376.125
6417.24	0.550876	0.00769871	0.691347	Psd3	3840.56	5696.36	4616.62	6329.34	9901.07	6134.98	9057.58	7339.48	5070.28
821.312	-0.232502	0.0209191	0.691347	Slc7a10	894.026	957.26	907.55	836.945	716.96	840.777	683.243	743.617	841.097
92.967	0.933647	0.00365342	0.671797	Chrna7	56.7345	69.8592	37.9769	83.0109	200.418	93.2948	143.625	86.722	68.117
491.219	-0.21459	0.0110839	0.691347	Crtc3	549.043	541.881	500.516	544.942	451.458	456.358	460.625	468.498	465.96
830.386	-0.151746	0.0538693	0.694662	Furin	940.695	845.863	875.415	869.173	769.647	808.18	772.495	788.473	835.174
2361.22	0.434019	0.0132758	0.691347	Mef2a	1655.37	2207.17	1858.92	2214.93	3297.6	2332.37	3245.92	2654.49	1869.76
431.013	-0.221866	0.033445	0.694662	Fam98c	510.61	434.26	480.066	455.095	369.844	429.381	371.372	410.684	434.37
464.106	-0.387986	0.00103599	0.412012	Fah	543.553	542.825	578.417	480.487	478.318	401.28	347.777	393.738	428.446
262.189	0.658339	0.014703	0.691347	Pik3c2a	184.845	212.41	181.12	218.758	501.046	242.791	402.149	264.153	161.901
9077.96	-0.296535	0.0137628	0.691347	Plekhb1	11881.3	9515.01	9955.78	9305.04	8862.82	8715.76	7120.7	7324.52	9353.75
3426.25	0.237595	0.0263303	0.694662	Dkk3	2749.79	3622.29	2898.9	3245.24	3686.04	3281.06	3830.67	3685.19	3962.63
739.524	-0.209186	0.0242623	0.694662	Phkg2	836.376	774.115	797.514	802.764	631.214	717.134	636.052	737.636	750.275
541.685	-0.22222	0.0417824	0.694662	Prr14	537.148	594.747	646.58	584.006	457.656	550.777	495.505	563.195	463.986
318.584	-0.409168	0.00865329	0.691347	Bag3	477.668	349.296	334.975	321.301	259.304	288.877	264.68	245.214	337.624
1227.6	0.257884	0.0419166	0.694662	Ate1	1106.32	1076.21	1048.75	1215.87	1582.68	1193.72	1497.8	1261.96	1108.63
1735.52	0.543913	0.0458354	0.694662	Usp9x	2016.82	1181	822.832	1536.19	2916.4	1490.47	2592.42	1809.2	1317.92
1459.96	0.250022	0.0268324	0.694662	Cask	1385.42	1296.17	1191.89	1432.67	1815.13	1356.71	1700.93	1552.03	1462.05
419.296	0.272008	0.0323472	0.694662	Wee1	418.188	372.897	310.631	408.218	488.649	395.66	508.841	441.585	443.254
1284.42	-0.20029	0.0123432	0.691347	Rbm10	1470.52	1415.12	1353.53	1319.39	1176.68	1251.05	1114.12	1256.97	1248.81
349.573	-0.242394	0.0274867	0.694662	Oraov1	361.454	359.68	418.719	395.523	299.594	342.83	309.819	361.84	308.007
388.74	-0.276737	0.0471384	0.694662	Ftsj1	542.638	358.736	445.011	381.85	329.554	361.939	337.518	365.827	387.971
56.4417	0.627683	0.0472835	0.694662	Mtcp1	31.1125	48.1462	37.0031	57.6193	101.242	43.8373	83.0971	70.7732	36.5265
746.415	0.225748	0.0412481	0.694662	Ophn1	628.655	755.235	659.239	697.292	904.981	718.258	806.349	857.252	718.684
411.21	0.268559	0.0356892	0.694662	Stard8	289.163	385.17	416.772	391.616	441.127	401.28	470.883	444.575	474.845
272.442	-0.310202	0.0275415	0.694662	Efnb1	357.793	296.43	296.999	275.401	225.212	251.784	257.498	206.339	296.161
148.961	0.520263	0.0177616	0.691347	Chrdl1	75.951	146.327	113.931	145.513	185.955	169.729	221.592	158.492	128.336
411.479	0.575331	0.0224691	0.694662	Dcx	204.061	377.617	346.661	370.131	552.7	401.28	670.932	526.313	267.532
2296.11	0.391384	0.0181061	0.691347	Cdkl5	1583.99	2085.39	1918.32	2273.52	3073.42	2126.67	3172.05	2487.03	2027.72
1011.99	-0.268573	0.0131279	0.691347	Nlgn3	1055.08	1192.33	1181.18	1059.61	837.831	1103.8	856.618	932.013	925.997
31.4282	0.693279	0.0394679	0.694662	Asb11	10.9809	34.9296	30.1867	17.5788	52.6873	29.2249	33.8544	34.8882	39.4881
69.6148	0.613498	0.0374322	0.694662	Rbm41	46.6687	59.4747	43.8195	66.4087	122.937	71.9382	107.718	67.7827	42.4497
32.4233	0.561478	0.0373385	0.694662	Adrb3	19.2165	26.4332	28.2392	30.2746	25.8271	42.7133	40.0097	44.8562	35.5393
26.6713	0.714392	0.0295937	0.694662	Ptpn7	11.8959	16.9928	20.4491	30.2746	37.191	32.597	43.0874	22.9265	25.6673
17426.5	0.223705	0.0141452	0.691347	Gpm6a	15100.5	16544.4	16258	16121.7	20677.2	17741.8	20223.4	18274.4	16531.7
282.843	0.261655	0.0449559	0.694662	Plekha2	242.494	268.108	212.281	300.793	284.098	287.753	311.871	338.914	309.982
956.814	0.48849	0.0345479	0.694662	Tenm3	1125.54	710.865	513.175	790.069	1486.61	814.925	1321.35	934.006	948.703
1173.99	0.463132	0.0427007	0.694662	Pcm1	999.259	903.449	837.438	1157.27	1913.27	1094.81	1666.05	1277.9	760.147
736.009	0.277963	0.0220909	0.694662	Nr3c2	700.03	661.774	539.466	743.192	913.246	733.994	830.971	763.553	765.083
1524.65	-0.17942	0.0381746	0.694662	Sin3b	1703.86	1650.19	1649.56	1544.98	1325.45	1494.97	1368.54	1434.4	1606.18
27.2263	0.758193	0.0196157	0.691347	Cenpu	18.3014	22.657	22.3966	15.6256	39.2572	41.5893	42.0615	17.9425	25.6673
845.302	0.456734	0.0412064	0.694662	Mfap3l	520.676	826.038	610.551	854.524	1337.84	854.266	1136.69	893.137	603.181
756.412	0.31795	0.0376977	0.694662	Cdh11	546.298	741.074	648.528	736.356	957.669	829.537	951	806.415	617.989
3781.97	0.230206	0.0181408	0.691347	Itfg1	3706.96	3312.65	3231.93	3605.6	4599.29	3660.98	4277.96	4005.16	3775.07
86.9794	-0.609192	0.0298984	0.694662	Mmp2	185.76	89.6841	92.5077	63.4789	56.8196	69.6901	81.0453	70.7732	75.0275
1031.01	-0.1554	0.0541521	0.694662	Atp13a1	1202.41	1029.95	1091.59	1066.45	950.437	966.669	994.087	1015.74	1000.04
492.689	0.349897	0.030022	0.694662	Pgr	413.613	440.868	408.982	453.142	713.861	476.59	615.534	521.329	406.728
305.421	-0.259128	0.0322712	0.694662	Dus2	386.161	301.15	330.107	333.02	250.006	320.35	276.99	280.102	283.327
391.414	0.396633	0.0429754	0.694662	Gpr83	194.91	393.666	375.874	372.084	500.013	387.792	483.194	380.78	448.19
827.175	0.334996	0.000235888	0.192092	Ccsap	695.455	725.969	731.298	749.052	857.459	837.405	973.57	904.102	1002.01
2574.21	0.439343	0.0211683	0.691347	Sesn3	2178.79	2207.17	1652.48	2593.85	3845.14	2267.18	3545.48	2724.27	2247.86
298.774	-0.40315	0.0166277	0.691347	Dcps	435.575	280.381	348.608	323.254	230.378	320.35	217.489	248.204	297.148
73.3675	-0.343583	0.0501174	0.694662	Tirap	86.9319	67.9711	83.7438	94.7301	68.1835	69.6901	66.6828	62.7987	61.2066
980.445	0.27937	0.000307011	0.218758	Dscaml1	874.809	866.632	892.943	884.799	1100.23	972.289	1093.6	1079.54	1093.82
7319.75	0.408855	0.035346	0.694662	Tmod2	5324.81	6621.52	5372.27	7553.02	10989.9	6319.32	10060.9	7840.87	6059.45
6747.44	0.279638	0.0340037	0.694662	Nedd4	6270.99	6161.77	5415.11	6374.26	8937.21	6348.54	8186.6	7230.82	6045.63
537.607	0.33058	0.00873316	0.691347	Glce	437.405	454.085	463.512	534.2	675.637	553.025	679.139	547.246	514.333
74.0297	0.478515	0.0363636	0.694662	Htr3a	49.4139	86.852	60.3735	47.8534	66.1174	75.3103	85.1489	95.6933	102.669
805.808	-0.336203	0.0211586	0.691347	Csk	1206.07	828.87	802.383	822.296	674.604	749.731	676.061	684.805	837.149
202.072	0.410917	0.0090154	0.691347	Col12a1	196.741	176.536	139.248	172.858	243.808	236.047	220.566	263.157	175.722
445.277	-0.353553	0.0455464	0.694662	Tmed3	612.183	439.924	565.758	416.031	318.19	438.373	349.828	362.837	521.243
2724.96	0.426685	0.0353715	0.694662	Dpp8	2437.75	2355.39	1584.32	2810.65	3909.19	2071.59	3677.82	3046.24	2730.6
1395.22	0.287088	0.017169	0.691347	Clstn2	1215.22	1256.52	1204.55	1316.46	1785.17	1217.33	1667.07	1512.15	1434.41
99.5903	-0.341185	0.0407682	0.694662	Myd88	133.601	101.013	117.826	99.6131	81.6136	82.0545	83.0971	95.6933	103.656
2084.54	-0.273524	0.0227028	0.694662	Trf	2750.71	1992.88	2137.42	2379.97	1805.83	1940.08	1686.56	2019.53	2124.46
951.617	0.321181	0.0454172	0.694662	Dnajc13	916.903	876.072	664.108	900.424	1278.96	910.468	1212.6	1029.7	810.494
759.726	0.38242	0.0118221	0.691347	Cpne4	482.243	742.018	709.875	676.783	893.617	836.281	997.165	834.326	693.017
28.3282	0.976552	0.0453201	0.694662	Col6a4	14.6412	14.1606	14.6065	30.2746	21.6948	61.8219	15.3883	65.7891	16.7825
1415.98	-0.20144	0.039841	0.694662	Nckipsd	1763.34	1420.79	1484.02	1462.95	1278.96	1366.83	1227.99	1345.69	1445.27
727.878	0.43068	0.0480158	0.694662	Thsd7a	595.712	596.635	512.201	745.145	1176.68	737.366	973.57	741.623	496.563
3738.8	0.464661	0.0103372	0.691347	Ppp1r9a	2669.27	3290.93	2779.13	3660.29	5584.85	3563.19	5099.7	4057.99	3079.09
621.179	0.342027	0.0441781	0.694662	Trpc1	442.895	643.837	516.096	569.357	849.195	622.715	789.935	676.831	502.487
1474.21	0.399246	0.0437279	0.694662	Ugt8a	794.283	1488.76	1259.08	1488.34	2167.41	1327.48	1559.35	1473.28	1766.11
1127.6	-0.299866	0.0372607	0.694662	Fbxw8	1659.94	1110.19	1205.52	1080.12	990.727	990.274	966.388	991.821	1194.52
798.204	0.211763	0.0111795	0.691347	Slc16a1	767.746	771.283	683.584	723.66	898.783	840.777	876.11	810.402	840.11
349.679	-0.347517	0.010011	0.691347	Ankrd54	411.783	392.722	421.641	367.201	268.602	370.931	263.654	305.022	357.368
979.138	0.279558	0.0240347	0.694662	Lmo7	772.321	986.525	789.724	965.857	1173.58	920.584	1143.87	1122.4	972.395
1247.36	-0.428904	0.000203363	0.183037	Resp18	1710.27	1236.7	1553.16	1344.78	1063.04	1200.47	1045.38	1030.7	1087.9
61.3105	0.81735	0.0023914	0.559146	Cntnap3	34.7728	35.8736	42.8457	58.5959	113.639	74.1862	77.9676	64.7923	50.3474
10.8438	1.07289	0.0152071	0.691347	Slc35d2	6.40551	6.6083	5.84259	7.81279	9.29775	12.3644	15.3883	16.9457	17.7697
1573.11	-0.26227	0.0477343	0.694662	Gga1	2154.08	1585.05	1700.19	1521.54	1260.36	1546.67	1349.05	1433.41	1666.4
1578.85	0.273228	0.0234972	0.694662	Tmed7	1422.02	1348.09	1435.33	1477.59	2027.94	1579.27	1955.35	1550.03	1471.92
55.8837	-0.648955	0.0125839	0.691347	Ttf2	98.8278	64.1949	62.321	55.6662	30.9925	37.0931	62.5793	42.8626	50.3474
695.192	0.288838	0.0190279	0.691347	Plppr5	516.101	661.774	642.685	665.064	797.541	717.134	857.644	778.505	643.657
4302.54	0.311995	0.0203517	0.691347	Clasp2	3918.34	3906.45	3264.06	4148.59	5740.85	4189.27	5292.57	4462.7	3955.72
283.534	0.381144	0.0445013	0.694662	Ctdspl2	230.598	236.955	232.73	274.424	410.134	286.629	384.709	297.048	208.3
132.575	0.473275	0.0357901	0.694662	Fan1	111.639	115.173	72.0587	138.677	208.683	115.775	167.22	126.594	141.17
336.193	0.279395	0.0273518	0.694662	Idua	275.437	302.094	273.628	356.459	377.076	418.141	357.01	353.866	324.79
1467.17	0.272743	0.00475514	0.687136	Adgrb3	1371.69	1309.39	1295.11	1305.71	1790.33	1430.9	1731.7	1557.01	1466
431.366	0.562055	0.0176128	0.691347	Pdpr	404.462	324.751	222.992	417.984	677.703	311.357	619.637	472.486	447.203
3352.51	0.375568	0.016574	0.691347	Gabrb3	2642.73	3028.49	2632.09	3253.05	4513.54	3146.17	4381.58	3905.48	2790.82
652.328	-0.295974	0.0486265	0.694662	Qsox1	979.128	609.852	702.085	629.906	575.428	609.226	558.084	570.172	662.414
241.686	0.392665	0.0168062	0.691347	Vav3	177.524	200.137	191.832	256.846	344.017	230.427	283.146	263.157	236.929
586.768	0.463353	0.0504707	0.694662	B3galt2	303.804	555.097	495.647	591.819	865.724	567.637	799.168	719.693	401.792
459.154	0.326662	0.0518287	0.694662	D3Ertd254e	388.906	421.987	351.529	453.142	590.924	413.645	620.663	531.297	376.125
166.882	0.466423	0.0156707	0.691347	Zdhhc15	131.77	150.103	110.036	161.139	189.054	149.497	248.265	218.3	151.042
1199.37	0.332365	0.0522419	0.694662	Gucy1a1	733.888	1214.98	1040.96	1220.75	1502.1	1077.95	1534.73	1357.65	1154.04
237.928	0.322086	0.0497744	0.694662	Cdkl4	160.138	238.843	214.228	225.594	335.752	240.543	262.628	239.233	231.993
916.184	0.340281	0.0482617	0.694662	Tmed8	865.659	765.619	697.216	876.986	1316.15	727.25	1183.88	973.878	871.701
547.53	-0.334794	0.0363639	0.694662	Ccnd3	808.924	559.818	578.417	538.106	442.16	542.908	428.822	448.562	600.22
168.993	0.661323	0.0129818	0.691347	Atm	123.535	143.495	93.4815	153.326	285.131	124.768	270.835	202.351	131.298
273.215	-0.290349	0.0280373	0.694662	Foxj1	326.681	264.332	351.529	278.331	230.378	274.264	231.851	237.24	275.43
630.53	-0.259134	0.00808679	0.691347	Plekhm1	769.576	705.2	629.053	682.643	564.064	559.769	552.955	597.086	636.746
790.337	0.25363	0.047243	0.694662	Fhod3	827.226	743.906	637.817	659.204	986.595	698.025	874.058	842.3	872.688
223.985	0.390883	0.0363139	0.694662	Slc26a2	256.22	185.032	137.301	189.46	291.33	222.559	278.016	261.163	204.351
132.803	0.952587	0.000129809	0.163607	Kcnh5	107.979	81.1877	66.2161	95.7067	242.775	118.024	212.359	154.505	121.426
56.4375	-0.848092	0.0303413	0.694662	Ifit1	162.883	47.2022	55.5046	35.1576	48.5549	34.8451	49.2427	33.8914	42.4497
376.153	0.410937	0.0429291	0.694662	Diaph2	298.314	311.534	280.445	386.733	576.461	330.466	470.883	463.514	281.353
1913.13	0.341861	0.0529476	0.694662	Edil3	1316.79	1807.84	1747.91	1817.45	2705.65	1991.79	2457.01	1971.68	1469.95
1556.06	0.34506	0.0502664	0.694662	Ice1	1148.42	1516.13	1179.23	1590.88	2276.92	1374.69	1898.92	1721.48	1355.43
603.816	0.407402	0.0458766	0.694662	Washc4	437.405	530.552	502.463	583.03	918.411	640.699	781.728	660.882	400.805
288.173	0.348192	0.018327	0.691347	Ptpn13	258.05	254.892	222.019	269.541	335.752	296.745	376.502	346.888	241.865
255.751	0.579203	0.00639754	0.690846	Exph5	194.91	192.585	167.488	250.986	400.836	216.939	375.476	289.073	223.108
7056.14	0.412911	0.0337697	0.694662	Myo5a	5447.43	6404.39	5304.1	6778.57	10816.4	6335.06	9726.46	7550.8	5397.04
506.541	0.472584	0.0337906	0.694662	Zcchc11	323.936	439.924	430.404	480.487	777.912	478.838	742.744	556.217	347.496
1174.43	-0.175243	0.0530795	0.694662	Pbx2	1173.12	1282.01	1371.06	1210.98	1056.84	1193.72	1079.24	1049.64	1195.5
182.276	0.790195	0.0121579	0.691347	Dgkh	170.203	129.334	73.0324	149.42	362.612	130.388	292.379	199.361	142.157
2851.73	0.216372	0.0455707	0.694662	Nrip3	2566.78	2714.12	2225.05	3003.04	3133.34	2738.15	3330.04	3094.08	2965.56
744.454	0.331267	0.0252158	0.694662	Fam214a	605.778	674.991	653.397	680.69	1023.79	771.087	892.524	825.355	599.233
690.402	-0.204826	0.0299073	0.694662	Cactin	823.565	696.704	755.642	715.847	610.552	695.777	617.586	636.958	684.132
202.846	0.306574	0.0373249	0.694662	Filip1	155.562	189.753	156.776	216.805	234.51	220.311	240.058	232.256	185.594
272.784	-0.454279	0.0027166	0.609587	Arl4d	266.286	398.386	325.238	299.816	264.469	204.574	257.498	205.342	244.826
1475.84	-0.371034	0.0117615	0.691347	Vat1	2226.37	1428.34	1584.32	1544	1347.14	1388.18	1130.53	1210.12	1478.83
103.809	1.30868	1.96295e-07	0.00111895	Htr2a	55.8194	67.0271	45.767	59.5725	172.525	89.9227	204.152	130.581	110.567
375.159	0.345201	0.0282215	0.694662	Ncapd3	262.626	372.897	348.608	325.208	504.145	383.296	448.314	423.642	320.841
319.165	0.346225	0.0310383	0.694662	Zc3h12b	239.749	315.31	259.995	298.839	431.829	321.474	417.537	312	287.276
2331.63	0.33075	0.049627	0.694662	Secisbp2l	1632.49	2214.73	2015.69	2329.19	3302.77	2180.63	2926.86	2499.99	1965.52
1240.8	0.831268	0.0300402	0.694662	Arhgap5	753.105	855.303	719.613	1150.43	2481.47	1127.41	2142.06	1338.71	643.657
157.257	0.524033	0.0380424	0.694662	Zc3h12c	144.581	131.222	85.6914	146.49	279.966	121.396	211.333	150.518	150.055
26.8902	-0.667871	0.025371	0.694662	Nkx6-1	46.6687	29.2653	29.213	31.2512	27.8933	23.6047	14.3625	21.9297	18.7569
4070.4	-0.665261	0.0138277	0.691347	Lars2	4460.98	5100.67	8083.23	2923.94	2643.66	4192.65	2779.14	2206.93	4391.08
146.528	0.50191	0.0257707	0.694662	Abi3bp	86.9319	128.39	155.803	107.426	197.319	145	229.799	151.514	122.413
72.3812	0.599603	0.0327067	0.694662	Mid1	86.9319	54.7545	42.8457	41.0172	101.242	100.039	104.641	68.7795	53.309
1065.44	-0.261969	0.00614121	0.690846	Lzts2	1088.94	1224.42	1291.21	1110.39	932.875	1067.83	932.534	935.003	1045.45
338.74	0.319094	0.0456851	0.694662	Pdzrn3	209.552	347.408	323.29	316.418	404.969	336.086	399.071	401.712	322.816
83.9922	-0.333279	0.0367621	0.694662	Adat3	90.5922	101.957	90.5602	96.6833	78.5144	68.5661	84.123	70.7732	75.0275
340.499	-0.298467	0.00454431	0.687136	1810055G02Rik	433.744	375.729	364.188	351.576	303.727	309.109	299.56	313.994	323.803
110.435	-0.472368	0.0270647	0.694662	Crb2	188.505	100.069	108.088	127.934	92.9775	104.535	83.0971	79.7444	111.554
197.977	0.463063	0.0156906	0.691347	Sstr1	196.741	180.312	106.14	173.835	263.436	184.342	259.55	208.332	217.185
180.27	-0.28465	0.0441529	0.694662	Haus8	183.93	223.738	180.147	215.828	142.566	186.59	182.608	153.508	157.953
444.735	-0.222112	0.0456563	0.694662	Myo1d	534.402	491.847	455.722	458.025	422.531	355.195	415.485	419.655	465.96
378.823	0.47428	0.031327	0.694662	Tab3	245.239	322.863	295.051	387.71	564.064	374.303	537.566	436.601	258.647
35.0817	0.570345	0.0509202	0.694662	Chrna5	18.3014	28.3213	29.213	36.1342	54.7534	42.7133	46.165	25.9169	35.5393
713.476	0.371145	0.0280034	0.694662	Togaram1	596.627	614.572	561.863	690.456	1021.72	702.521	955.103	719.693	583.437
1174.31	-0.333923	0.00128508	0.467576	Midn	1191.42	1496.31	1341.85	1298.88	960.768	1056.59	1041.28	1023.72	1201.43
1042.77	0.306763	0.00329449	0.652639	Lrfn5	854.678	956.316	867.625	1021.52	1244.87	1020.62	1245.43	1144.33	1067.17
1284.72	0.34263	0.0370997	0.694662	Kcnc2	784.217	1335.82	1139.31	1232.47	1632.27	1385.93	1555.25	1406.49	1139.23
40.5014	-0.62254	0.0495184	0.694662	Isg15	90.5922	35.8736	41.8719	33.2044	35.1248	34.8451	29.7508	29.9041	33.5649
760.225	-0.187412	0.0201057	0.691347	Abca7	842.782	806.213	805.304	821.32	723.159	709.265	665.803	769.533	726.582
67.6132	0.386217	0.054334	0.694662	Bbs10	49.4139	60.4188	47.7145	75.1981	82.6467	75.3103	68.7346	85.7252	66.1426
314.264	-0.474487	0.0238811	0.694662	Acta2	477.668	288.877	421.641	305.676	177.69	307.985	241.084	340.907	277.404
944.261	-0.249896	0.0496708	0.694662	Pim3	1184.1	1028.06	1108.15	839.875	861.592	892.483	863.799	753.585	1001.02
112.109	0.625276	0.0517012	0.694662	Lysmd3	65.8852	88.7401	72.0587	119.145	214.881	89.9227	152.858	148.524	60.2194
5861.28	0.337216	0.0406601	0.694662	Ids	4881.91	5182.8	4714.97	5757.05	8419.63	5684.24	7648.01	5909.06	4765.23
17378.8	0.342519	0.00190176	0.55122	Syt1	14257.7	15761.7	14334.8	16400	21507.8	15990.5	21361.1	19208.4	18220.8
100.372	0.368666	0.0478692	0.694662	Zfp983	83.2716	91.5722	74.0062	97.6599	116.738	95.5429	128.236	133.572	84.8995
1348.6	0.455667	0.00953713	0.691347	Dock4	966.317	1167.78	1105.22	1251.02	2028.98	1284.77	1811.72	1458.33	1111.59
112.874	0.322269	0.0472963	0.694662	Fam122b	84.1867	114.229	83.7438	116.215	116.738	136.008	121.055	129.585	118.464
1474.97	-0.245928	0.00187641	0.55122	Ptpn23	1583.08	1657.74	1642.74	1604.55	1335.78	1290.39	1310.06	1515.14	1389
512.455	-0.28021	0.0188936	0.691347	Slc2a6	668.003	550.377	557.968	505.878	441.127	478.838	422.667	469.495	537.039
1264.81	0.334402	0.0523279	0.694662	Arl5a	1047.76	1166.84	906.576	1314.5	1603.35	1199.34	1773.76	1383.57	1031.63
1291.76	0.642165	0.00496626	0.687136	Dgkb	790.623	1079.04	880.284	1206.1	2037.24	1240.93	2034.34	1500.19	904.278
171.96	-0.318203	0.0372115	0.694662	Prr5	192.165	176.536	197.674	208.992	174.591	167.481	111.822	158.492	165.85
219.432	-0.381584	0.0476531	0.694662	Rpp25l	333.086	206.745	231.756	240.243	152.896	246.163	164.142	178.428	230.018
246.437	-0.258389	0.0392897	0.694662	Rfxank	243.409	272.828	267.786	304.699	194.22	218.063	249.291	240.23	236.929
23.9081	1.29928	0.00875593	0.691347	Frmd7	15.5562	12.2726	14.6065	9.76599	14.4632	24.7287	74.89	34.8882	13.8208
455.143	-0.228567	0.0192231	0.691347	Surf6	538.063	480.518	512.201	459.002	417.366	431.629	419.589	394.735	459.05
768.524	-0.230062	0.0101497	0.691347	Gatad2a	937.034	811.877	791.672	821.32	682.868	699.149	705.812	737.636	757.185
1128.94	0.24173	0.0350065	0.694662	Kctd1	827.226	1166.84	1010.77	1112.35	1147.76	1189.23	1208.5	1231.05	1309.03
302.216	0.397364	0.0156432	0.691347	Fstl4	254.39	287.933	207.412	283.214	372.943	245.039	398.045	351.872	330.713
223.216	0.502498	0.0247706	0.694662	Ap5m1	175.694	202.025	135.353	214.852	352.282	183.218	315.974	250.198	187.569
929.555	0.17843	0.0477606	0.694662	Lrrn3	901.346	842.087	833.543	902.378	1032.05	907.095	1043.33	1036.68	902.304
1868.57	0.447714	0.0084038	0.691347	Slc2a13	1340.58	1547.29	1392.48	1962.96	2583.74	1677.06	2578.06	2011.55	1790.79
436.246	0.373495	0.0217829	0.694662	P2ry12	291.908	464.469	383.664	365.248	464.888	468.722	571.421	549.24	383.035
167.999	0.444799	0.0479868	0.694662	Gpr101	128.11	132.166	141.196	161.139	267.569	192.21	217.489	170.454	108.592
183.804	0.421989	0.0038316	0.683655	P2ry13	171.119	161.431	140.222	149.42	161.161	212.442	221.592	211.323	233.967
398.15	-0.272219	0.0442116	0.694662	Tmem258	495.054	428.596	468.381	375.991	306.826	414.769	339.57	350.875	416.6
333.534	0.324451	0.0113053	0.691347	Npy1r	298.314	267.164	264.864	344.739	373.976	331.59	416.511	382.773	332.688
2033.01	0.284931	0.0405743	0.694662	Arhgap26	1611.44	1855.99	1788.81	2026.44	2804.82	1924.35	2351.34	2173.03	1836.2
793.368	0.502124	0.0271453	0.694662	Fam13b	723.822	627.789	428.457	807.647	1252.1	654.188	1131.56	845.291	697.953
680.799	0.315927	0.0363229	0.694662	Cdh8	589.307	604.188	531.676	681.666	948.371	617.095	786.858	783.489	610.092
1361.06	0.345063	0.0537338	0.694662	Etl4	938.864	1400.02	1002	1412.16	1787.23	1157.75	1801.46	1519.13	1281.39
2192.06	0.298848	0.0518998	0.694662	Cyld	1627	2137.31	1775.17	2266.69	2938.09	2134.54	2681.68	2346.48	1901.35
4246.91	0.404304	0.0464523	0.694662	Ttll7	2747.96	4042.39	3296.2	4373.21	6408.22	3929.62	5791.15	4456.72	3329.84
870.92	0.229631	0.0423163	0.694662	Klhl13	841.867	757.123	756.616	835.969	1076.47	846.398	1036.15	894.134	826.289
151.84	0.609522	0.0487896	0.694662	Fam135b	153.732	107.621	64.2685	146.49	272.734	118.024	243.136	149.521	116.49
2201.37	0.412559	0.00420446	0.687136	Dpp10	1501.63	2034.41	1848.21	2084.06	2924.66	2318.88	2772.98	2436.19	1971.45
588.586	-0.296422	0.0364287	0.694662	Psenen	788.792	543.769	707.928	594.749	488.649	605.854	465.754	524.319	598.245
493.115	0.274479	0.0165376	0.691347	Arhgef26	420.933	458.805	409.955	484.393	619.85	508.063	558.084	527.31	468.922
1179.84	0.485515	0.0269264	0.694662	Neto2	620.419	1007.29	1088.67	1161.18	1708.72	1212.83	1646.55	1348.68	865.777
719.894	0.367543	0.0348718	0.694662	Rab8b	520.676	650.446	590.102	728.543	1003.12	723.878	958.181	754.581	574.552
1268.38	-0.208599	0.0398722	0.694662	BC037034	1368.95	1443.44	1449.94	1244.19	1081.64	1327.48	1068.98	1249	1229.07
177.278	-0.31464	0.0322802	0.694662	Asap3	223.278	175.592	203.517	196.296	133.268	164.109	178.505	185.406	142.157
128.475	0.600521	0.0199508	0.691347	Sstr4	107.063	109.509	56.4784	127.934	179.757	87.6746	179.531	156.498	155.978
189.338	-0.225731	0.050233	0.694662	Inhbb	213.212	203.913	201.569	208.016	167.36	178.721	173.375	193.38	171.773
322.568	-0.45162	0.00213392	0.559146	Galnt6	422.763	302.094	418.719	378.92	310.958	239.419	293.405	239.233	309.982
929.222	0.171154	0.0423523	0.694662	Man1c1	839.121	914.778	827.701	906.284	1027.92	921.708	1036.15	933.009	990.165
836.957	0.288809	0.0188054	0.691347	Bag4	662.512	775.059	748.826	805.694	1064.08	863.258	998.191	889.15	756.198
1463.6	-0.155042	0.054068	0.694662	Capn15	1465.95	1695.5	1504.47	1564.51	1324.41	1365.7	1451.63	1461.32	1391.96
18.4808	0.704085	0.0314761	0.694662	4930578C19Rik	11.8959	18.8809	10.7114	12.6958	24.794	21.3566	21.5437	22.9265	20.7313
1253.14	0.287854	0.00068998	0.318901	Nov	1120.05	1235.75	1072.12	1054.73	1392.6	1305	1461.89	1335.72	1344.57
468.05	0.489873	0.0461165	0.694662	Kdm6a	382.5	458.805	332.054	361.342	779.978	490.079	711.968	408.69	303.071
1186.43	0.438416	0.0291397	0.694662	Rims2	956.251	1029.95	776.091	1217.82	1777.94	905.971	1564.48	1417.46	1076.05
5008.29	-0.269844	0.0155324	0.691347	Vgf	6275.57	5252.66	5687.77	5004.09	4538.34	4868.19	4232.82	4079.92	5319.05
619.071	0.286453	0.05197	0.694662	Slc30a1	483.158	590.027	555.046	587.913	781.011	608.102	826.867	624	538.026
2155.23	0.352075	0.0158706	0.691347	Azin1	1645.3	1920.18	1829.71	2109.45	2941.19	2297.53	2666.29	2252.78	1812.51
892.147	0.395504	0.00590007	0.690846	Zmat4	603.948	786.388	705.98	953.161	1146.72	872.25	1045.38	999.795	948.703
243.221	-0.390235	0.0540212	0.694662	Cdkn1c	423.679	230.347	234.678	236.337	189.054	221.435	192.867	212.319	257.66
2936.45	0.251383	0.0473076	0.694662	Atp8a1	2736.98	2740.56	2308.8	2879.01	3734.6	2703.3	3548.55	3101.06	2780.95
7114.34	0.366527	0.0111847	0.691347	Zfp365	5386.12	6950.99	4802.61	7477.82	8281.2	6705.99	8605.16	8108.01	7971.67
444.194	0.253513	0.012424	0.691347	Wdr19	408.122	409.715	383.664	410.172	540.303	430.505	490.375	484.447	457.075
178.049	-0.359503	0.0159902	0.691347	Card19	178.439	176.536	215.202	245.126	145.665	182.094	152.858	145.534	166.837
7973.21	0.556392	0.0118926	0.691347	Slc24a2	4510.39	6659.28	5804.62	8413.4	12541.6	6818.39	11303.3	9350.03	6646.84
1215.26	0.43372	0.0443186	0.694662	Arap2	685.389	1150.79	1067.25	1181.68	1724.22	1163.38	1731.7	1387.55	889.47
1190.34	0.39728	0.0359776	0.694662	Gcc2	867.489	1005.41	965.976	1226.61	1747.98	1190.35	1538.83	1345.69	867.752
2789.05	0.282787	0.028407	0.694662	Opa1	2527.43	2547.03	2192.92	2731.55	3585.83	2534.7	3412.11	3010.35	2660.51
1715.81	0.228693	0.035891	0.694662	Phf20	1627	1502.92	1572.63	1587.95	2115.76	1532.06	2004.59	1821.16	1740.44
5286.03	0.428943	0.0420232	0.694662	Camk4	3106.67	4319.94	4898.04	5480.67	6933.02	5532.5	7870.63	5843.27	3779.01
40.5009	0.521179	0.0304366	0.694662	P3h2	33.8577	34.9296	27.2654	35.1576	47.5218	32.597	51.2945	56.8179	46.3986
1131.89	0.388477	0.0189737	0.691347	Ttc39b	885.79	1062.05	846.202	1085.98	1631.24	1030.74	1482.41	1187.19	1016.82
129.696	0.391574	0.0182646	0.691347	Bend3	129.025	95.3484	91.534	127.934	151.863	134.884	160.039	157.495	124.388
81.5534	-0.514121	0.0229814	0.694662	Hoxa5	116.214	93.4603	105.167	79.1045	65.0843	69.6901	45.1392	98.6837	65.1554
877.879	0.201369	0.0391588	0.694662	Snx25	766.831	880.792	730.324	876.986	998.992	878.995	983.828	906.096	910.202
674.295	0.480137	0.00668953	0.690846	Plcl1	430.999	577.754	568.679	642.602	1025.85	720.506	840.204	712.716	571.591
1076.96	-0.191909	0.0472582	0.694662	Rbm8a	1217.96	1164.01	1104.25	1161.18	901.882	1119.54	1044.36	1085.52	932.907
2710.47	-0.680839	0.000798942	0.357989	Egr1	2652.8	4555.01	3178.37	3376.1	2012.45	1419.65	2924.81	2096.28	2278.47
693.519	0.320711	0.0494236	0.694662	Cdc40	433.744	675.935	620.289	716.824	809.938	656.436	828.919	876.192	648.593
1313.89	0.394098	0.0490917	0.694662	Nos1ap	742.124	1345.26	957.212	1449.27	1637.44	1127.41	1700.93	1603.86	1311.01
1622.86	0.316203	0.00543525	0.690846	Cdk19	1269.21	1481.2	1388.59	1597.72	1959.76	1545.55	2006.64	1679.62	1734.52
1658.43	-0.279007	0.0037445	0.681221	Tbkbp1	1983.88	1797.46	1888.13	1712.95	1371.94	1608.49	1407.52	1522.12	1695.03
774.978	0.283962	0.0240171	0.694662	Jarid2	695.455	712.753	605.682	762.724	980.396	756.475	930.482	843.297	716.71
172.08	-0.320019	0.010575	0.691347	Fchsd1	209.552	202.025	189.884	174.811	157.029	152.869	170.298	144.537	153.017
374.584	-0.343177	0.000855643	0.357989	Car14	463.027	384.226	449.88	408.218	348.149	349.575	320.078	338.914	322.816
6021.78	0.25032	0.0519057	0.694662	Rgs4	4395.09	6311.87	5318.71	5855.69	5748.08	5947.26	6758.56	6553	7529.4
82.5614	0.666783	0.0245481	0.694662	Cep85l	73.2058	56.6426	46.7408	73.2449	147.731	64.0699	138.495	85.7252	60.2194
1012.04	0.373872	0.018629	0.691347	Slc35f1	806.179	903.449	804.33	977.576	1411.19	945.313	1295.7	1152.31	849.982
951.616	0.382091	0.0417391	0.694662	Dock10	581.986	944.043	750.773	994.178	1283.09	889.111	1251.59	1080.54	823.328
382.136	0.678292	0.00670607	0.690846	Dgki	325.766	285.101	202.543	336.927	642.578	276.512	600.146	454.543	326.764
115.856	-0.517999	0.0312551	0.694662	Hoxb5	217.787	127.446	108.088	106.449	87.8121	98.915	74.89	103.668	122.413
948.74	0.346592	0.0474884	0.694662	Soga3	891.281	875.128	601.787	943.395	1301.69	907.095	1224.91	1005.78	822.34
596.896	-0.220241	0.043394	0.694662	Edc3	770.491	637.229	610.551	584.006	552.7	551.901	545.773	536.281	605.156
102.362	-0.518562	0.024944	0.694662	Slco4a1	125.365	96.2924	126.59	146.49	96.0768	130.388	62.5793	69.7763	72.0659
2093.55	0.229922	0.0101222	0.691347	Ak5	1797.2	2096.72	1822.89	1955.15	2152.95	2059.23	2284.66	2290.66	2459.12
4208.56	0.312349	0.0424936	0.694662	2021-03-06	4398.75	3562.82	3135.53	3803.85	5742.91	3749.78	5338.73	4202.53	4092.95
262.16	0.249431	0.0540212	0.694662	Htr5a	259.881	241.675	207.412	244.15	305.793	252.908	325.207	255.182	277.404
93.5099	-0.37998	0.0380263	0.694662	Mycbpap	85.1017	132.166	116.852	96.6833	96.0768	70.8141	82.0712	87.7188	77.0019
177.941	0.327666	0.040858	0.694662	Itga9	111.639	175.592	149.96	187.507	194.22	178.721	205.178	203.348	201.39
53.8975	0.538246	0.0406581	0.694662	Adgrg6	45.7536	52.8664	31.1605	42.9704	65.0843	55.0777	90.2783	63.7955	40.4753
2274.9	0.370371	0.0125244	0.691347	Camk1d	1842.96	2017.42	1760.57	2238.37	3088.92	1950.2	2850.95	2612.63	2194.55
100.261	0.406648	0.0348465	0.694662	Akna	72.2907	94.4043	71.0849	104.496	131.202	107.907	108.744	130.581	85.8867
876.548	-0.167642	0.052976	0.694662	Zdhhc1	909.582	958.204	970.844	910.19	773.78	910.468	828.919	873.201	785.814
291.155	0.252672	0.0522104	0.694662	Tgfb2	241.579	244.507	266.812	302.746	327.488	315.854	342.647	331.936	255.686
439.301	-0.353985	0.0367186	0.694662	E130309D02Rik	630.485	462.581	471.303	443.376	314.057	440.621	327.259	382.773	497.551
2382.56	0.431984	0.0295975	0.694662	Megf9	1552.88	2112.77	1820.94	2528.42	3470.13	2293.03	3210.01	2722.27	1819.42
536.48	-0.193249	0.0249207	0.694662	Wdr45	566.43	573.034	609.577	567.404	484.516	527.172	489.349	535.284	495.576
85.8778	0.717486	0.023713	0.694662	Cdh6	65.8852	67.0271	41.8719	79.1045	160.128	48.3335	139.521	88.7156	84.8995
588.386	0.264013	0.0380301	0.694662	Mtmr12	496.884	562.65	461.565	603.538	748.986	551.901	650.414	650.914	589.36
1746.39	0.253432	0.00743002	0.691347	Wfs1	1509.87	1563.34	1632.03	1632.87	1889.51	1799.58	1804.54	1742.42	2207.39
47.9193	0.535573	0.0243783	0.694662	Nt5dc1	34.7728	33.9856	46.7408	38.0874	72.3159	55.0777	60.5275	51.8339	39.4881
66.5108	0.512085	0.0471239	0.694662	Cntn5	61.3099	53.8105	36.0293	65.4321	106.408	56.2017	94.3819	70.7732	58.245
45.3769	0.720724	0.0161949	0.691347	Atp8b1	24.707	44.37	29.213	36.1342	66.1174	48.3335	76.9417	55.8211	28.6289
813.691	0.218401	0.0121303	0.691347	Ajap1	715.587	808.101	733.246	739.286	827.5	952.057	848.411	842.3	886.509
1617.84	0.361649	0.0446779	0.694662	Myo9a	1267.38	1431.17	1255.18	1657.29	2361.63	1492.72	2097.94	1784.28	1271.52
831.537	0.384741	0.00682423	0.691347	Strip2	596.627	742.018	740.062	776.396	1156.02	882.367	1010.5	767.54	842.085
1266.16	0.495695	0.0276439	0.694662	Cpeb3	1052.33	1096.03	714.744	1279.34	1976.29	1091.44	1909.18	1259.96	1063.22
372.441	1.01821	0.029689	0.694662	Lmbrd2	296.483	233.179	133.406	291.027	796.508	297.869	750.951	352.869	213.236
1081.13	0.395384	0.042324	0.694662	Cpeb2	711.011	982.749	929.946	1071.33	1609.54	1075.7	1469.07	1079.54	839.123
226.655	0.451495	0.036469	0.694662	Zfp597	159.223	198.249	176.252	222.665	311.991	221.435	362.139	227.272	169.799
5566.91	0.304646	0.0123577	0.691347	Gabbr2	4643.08	4969.44	4312.81	5850.81	6904.1	5215.52	6548.26	6097.46	5765.27
138.233	0.572196	0.0206992	0.691347	Zfp800	102.488	122.726	97.3766	115.239	237.609	152.869	200.049	127.591	92.7971
1879.81	-0.187775	0.0435843	0.694662	Srrm3	2026.89	2121.27	2087.75	1863.35	1563.06	1969.31	1800.44	1828.14	1727.61
1612.03	0.264704	0.0359616	0.694662	Magi2	1422.02	1554.84	1296.08	1549.86	2027.94	1470.24	1950.22	1780.29	1516.34
55.1113	0.562412	0.0429812	0.694662	Ptger3	44.8386	48.1462	22.3966	59.5725	84.7129	60.6978	69.7605	47.8466	59.2322
976.973	0.392636	0.0367379	0.694662	Rab11fip2	735.718	861.911	766.354	978.552	1433.92	895.855	1303.91	1104.46	747.313
3221.97	0.391547	0.0188666	0.691347	Negr1	2162.32	2939.75	2783.02	3144.65	4369.94	3310.28	4197.94	3607.44	2599.31
2467.71	0.404718	0.0401213	0.694662	Cacna2d1	1680.07	2333.67	1977.72	2408.29	3524.88	2514.46	3307.47	2839.9	1711.81
2991.14	0.476039	0.00919735	0.691347	Gpr26	2025.06	2794.37	2044.91	3005.97	4087.91	2472.87	4180.5	3411.07	3006.03
922.462	-0.22076	0.00489881	0.687136	Pnrc1	1088.02	963.868	963.054	1006.87	841.963	875.622	879.188	843.297	873.675
17.1545	1.10619	0.00955682	0.691347	Fmo2	8.23565	9.44043	12.659	11.7192	34.0918	30.3489	18.466	21.9297	8.88483
331.969	-0.306533	0.0487254	0.694662	Nxph4	407.207	314.366	408.008	363.295	252.072	368.683	250.317	290.07	346.508
802.884	0.362518	0.0199083	0.691347	Fam102b	603.948	764.675	607.63	805.694	1040.32	787.948	1084.37	827.348	732.505
824.25	0.307884	0.0507727	0.694662	Ankib1	730.228	808.101	645.607	740.262	1127.09	767.715	1082.31	837.316	709.799
66.2914	0.990215	0.00474744	0.687136	Gpr63	19.2165	42.4819	38.9506	72.2683	109.507	55.0777	126.184	74.7604	61.2066
294.13	0.247714	0.0223247	0.694662	Fbxl4	284.588	241.675	261.943	281.261	341.951	309.109	292.379	318.978	325.777
417.753	0.301483	0.0239686	0.694662	Cdh18	431.914	341.744	321.343	390.64	526.873	428.257	487.298	456.537	389.945
124.837	0.558999	0.0306201	0.694662	Cdh12	107.063	108.565	91.534	88.8705	189.054	88.7987	211.333	146.53	94.7715
314.381	-0.255906	0.0380624	0.694662	Dxo	336.747	339.856	392.428	319.348	259.304	324.846	259.55	288.077	320.841
552.585	0.447885	0.0314536	0.694662	Manea	370.604	513.56	491.752	468.768	845.062	588.994	751.977	584.128	377.112
1975.11	0.273961	0.0393565	0.694662	Pitpnm3	1324.11	2033.47	1791.73	1958.08	2243.86	2034.5	2319.54	2180.01	1961.57
535.075	0.444725	0.00603809	0.690846	Btaf1	433.744	461.637	426.509	466.814	660.14	500.195	788.909	641.942	454.114
47.3673	0.734361	0.0262647	0.694662	Slc26a7	51.2441	21.713	30.1867	36.1342	43.3895	77.5583	71.8123	66.7859	28.6289
61.859	-0.565014	0.0200926	0.691347	Tlx3	101.573	54.7545	83.7438	61.5257	56.8196	66.318	40.0097	42.8626	50.3474
2047.13	0.34505	0.00662632	0.690846	Ildr2	1699.29	1837.11	1526.86	2086.02	2544.49	1915.35	2489.83	2323.55	2077.08
1964.38	0.514362	0.00175814	0.539457	Erc2	1262.8	1808.79	1466.49	1835.03	2797.59	1726.52	2532.92	2276.7	2042.52
7211.43	0.258314	0.0536232	0.694662	Kcna2	5762.21	6617.74	5953.6	7785.45	9099.4	6645.29	8653.38	7768.1	6881.8
865.238	-0.220407	0.0195662	0.691347	Szrd1	1001.09	911.946	977.661	880.892	732.456	836.281	779.676	799.438	900.33
2346.35	0.502334	0.02355	0.694662	Reps2	1556.54	2083.5	1737.2	2275.48	3754.23	2318.88	3354.66	2538.86	1581.5
1529.46	0.356202	0.0334254	0.694662	Kcnd3	1319.53	1217.82	1114.96	1663.15	2097.16	1294.89	1935.85	1706.53	1469.95
391.958	0.31207	0.0449695	0.694662	Npnt	248.9	421.043	347.634	370.131	449.391	369.807	453.443	408.69	472.87
474.647	0.345814	0.0227032	0.694662	Nrg3	385.246	437.092	385.611	449.236	648.777	449.614	616.56	492.422	423.51
953.074	0.414173	0.040597	0.694662	Wwp1	609.438	876.072	812.121	933.629	1427.72	865.506	1283.39	1077.55	725.595
2678.09	-0.219436	0.00823586	0.691347	Tspyl2	2826.66	2946.36	3085.86	2811.63	2366.79	2623.5	2409.82	2765.14	2365.34
2634	0.262077	0.0119856	0.691347	Pnmal1	2647.3	2388.43	2090.67	2398.53	3066.19	2452.64	2803.76	2919.64	3034.66
1576.11	-0.171294	0.0487384	0.694662	Lonp1	1814.59	1750.26	1658.32	1527.4	1442.18	1469.11	1419.83	1543.05	1619.01
283.18	0.513702	0.0408635	0.694662	Clvs1	258.05	250.171	129.511	281.261	445.259	195.582	349.828	351.872	297.148
489.937	0.416889	0.046567	0.694662	Wnk3	389.821	405.939	369.057	494.159	753.118	487.831	685.294	499.399	342.56
3019.32	0.294851	0.04533	0.694662	Dmxl2	2678.42	2676.36	2529.84	2885.85	4142.67	2982.06	3806.05	3083.12	2498.61
530.612	-0.283995	0.014516	0.691347	Nkx6-2	596.627	577.754	635.869	554.708	430.796	576.629	434.977	475.476	511.371
907.028	0.326886	0.0383482	0.694662	Htr2c	852.848	783.556	733.246	822.296	1338.88	972.289	1075.13	832.332	785.814
1034.5	0.356566	0.0232793	0.694662	Dicer1	839.121	923.274	779.986	1052.77	1428.75	984.654	1300.83	1144.33	894.406
650.124	-0.282104	0.00760939	0.691347	Meis3	760.425	662.718	784.855	689.479	538.237	672.172	568.343	573.163	626.874
295.243	-0.343496	0.0207764	0.691347	Paqr6	293.738	337.967	363.215	348.646	193.187	275.388	313.922	274.121	267.532
5529.01	0.321849	0.0247656	0.694662	Arhgap32	4481.11	5399.93	4202.77	5415.24	6804.92	4638.89	7024.27	6376.56	5619.16
10.9553	-1.06659	0.0183372	0.691347	Serpina3g	12.811	12.2726	23.3704	13.6724	11.3639	10.1163	4.10356	4.98402	6.91042
379.769	-0.395963	0.0236496	0.694662	Hspb8	591.137	352.128	432.352	384.78	286.164	354.071	297.508	319.974	413.638
139.114	0.520946	0.0538193	0.694662	Ptchd1	144.581	115.173	85.6914	103.52	226.245	104.535	221.592	152.511	100.695
52.1246	0.542481	0.0355919	0.694662	Klf8	45.7536	40.5939	32.1343	47.8534	78.5144	43.8373	81.0453	51.8339	48.373
3208.6	0.36296	0.0354168	0.694662	Rims1	2292.26	2827.41	2471.42	3530.41	4303.83	2919.12	4174.35	3690.17	2786.88
384.003	0.252722	0.0546432	0.694662	Bivm	396.226	357.792	331.08	308.605	501.046	373.179	429.848	400.716	371.189
89.9756	1.09093	0.00203091	0.559146	Trpc5	83.2716	52.8664	22.3966	64.4555	190.087	78.6824	139.521	108.652	73.0531
79.6705	-0.619602	0.0226059	0.694662	Tspo	158.308	66.083	104.193	69.3385	60.9519	62.9459	49.2427	70.7732	78.9763
943.867	0.357951	0.0216964	0.694662	Gpr155	696.37	978.029	740.062	864.29	1216.97	858.762	1243.38	1056.61	874.662
348.144	0.517344	0.0097079	0.691347	Slc24a4	226.938	313.422	222.019	366.225	528.939	297.869	437.029	395.732	358.355
7630.97	0.31302	0.00696337	0.691347	Enc1	5878.43	7878.04	6209.7	7046.16	9012.62	7192.69	8443.07	8242.58	9054.63
37.51	-0.603872	0.0546036	0.694662	Lad1	62.2249	36.8177	51.6096	35.1576	29.9594	31.473	15.3883	29.9041	47.3858
843.185	0.38233	0.0508345	0.694662	Fam169a	561.855	796.772	679.688	859.407	1213.87	837.405	1121.3	924.038	624.9
1127.02	0.350259	0.0131463	0.691347	Nol4	879.385	1062.99	894.891	1089.88	1343.01	1094.81	1514.21	1300.83	1003.99
1241.57	0.346028	0.0472274	0.694662	AW549877	928.799	1130.96	1028.3	1246.14	1832.69	1189.23	1556.27	1308.8	998.063
57.6566	0.575521	0.0493337	0.694662	Tnfrsf18	35.6878	50.0343	48.6883	46.8768	102.275	47.2094	62.5793	87.7188	38.5009
313.276	-0.314775	0.0424345	0.694662	S100a10	408.122	321.919	371.978	309.582	203.517	301.241	301.612	322.965	289.251
3358.67	0.1681	0.00239826	0.559146	Elmod1	3106.67	3204.08	3151.11	3161.25	3569.3	3554.2	3597.8	3529.69	3476.93
703.153	0.690452	0.0044266	0.687136	Rapgef5	602.118	576.81	311.605	615.257	1153.95	520.428	1013.58	722.684	837.149
286.163	-0.39105	0.0278369	0.694662	Dao	427.339	240.731	371.005	285.167	222.113	298.993	231.851	259.169	249.762
991.212	0.35014	0.00207509	0.559146	Klhl23	751.275	874.184	875.415	954.137	1172.55	1007.13	1251.59	1093.5	978.319
13.6107	-0.916668	0.0250787	0.694662	Gm9774	25.622	14.1606	20.4491	13.6724	12.397	10.1163	8.20712	4.98402	13.8208
280.419	0.364931	0.00539771	0.690846	Tmc7	204.061	262.444	225.914	279.307	300.627	305.737	341.621	334.926	279.379
1158.34	0.35328	0.0370806	0.694662	Sestd1	799.773	1066.77	955.264	1209.03	1524.83	1119.54	1502.93	1335.72	951.664
62.9615	-0.571012	0.0155381	0.691347	Gm5617	104.318	50.9783	74.98	79.1045	47.5218	57.3257	40.0097	51.8339	63.181
452.595	-0.228783	0.0247822	0.694662	Hps4	450.216	534.328	510.253	485.37	393.605	439.497	387.786	439.591	450.165
572.89	0.295428	0.00440304	0.687136	Arl15	485.903	543.769	473.25	540.059	690.1	548.529	648.362	614.032	632.797
32.9764	0.620392	0.0202874	0.691347	Frem3	31.1125	24.5451	19.4753	27.3448	50.6211	32.597	35.9061	32.8946	43.437
1892.49	-0.211883	0.0419407	0.694662	Atf4	2079.04	2068.4	2258.16	1820.38	1555.82	1943.45	1659.89	1824.15	1894.44
1543.37	0.348883	0.028055	0.694662	Mindy2	1156.65	1288.62	1373.98	1560.61	2037.24	1663.57	2009.72	1625.79	1228.08
312.859	0.385038	0.044157	0.694662	C1galt1	196.741	327.583	272.654	276.378	446.292	295.621	412.408	330.939	267.532
108.673	0.379198	0.0309376	0.694662	Thsd7b	81.4415	106.677	81.7963	104.496	145.665	105.659	137.469	106.658	111.554
744.182	-0.275152	0.00153222	0.513776	Stk40	867.489	856.247	778.039	806.671	648.777	709.265	647.337	675.834	736.454
35.8521	-0.661951	0.011215	0.691347	Maff	58.5646	39.6498	44.7932	37.1108	27.8933	30.3489	20.5178	25.9169	37.5137
421.517	0.431971	0.0380468	0.694662	Garem1	356.878	374.785	240.52	445.329	550.634	331.59	597.068	513.355	397.843
4723.46	0.305699	0.0290675	0.694662	Sipa1l1	3548.65	4692.84	3648.7	4881.04	5502.2	4174.66	5829.11	5497.38	4909.36
566.153	0.328548	0.0476461	0.694662	Naa25	519.761	515.448	405.087	550.802	807.871	475.466	698.631	573.163	569.616
2137.38	0.368158	0.0293142	0.694662	Sgtb	1744.13	1868.26	1507.39	2271.57	2387.46	1650.08	2863.26	2612.63	2410.75
350.812	0.266978	0.0533674	0.694662	Zc3h6	317.53	302.094	352.503	292.98	451.458	378.799	420.615	345.891	307.02
576.099	-0.230976	0.0273977	0.694662	Foxo4	688.135	657.998	579.391	595.725	500.013	608.102	501.66	528.307	546.911
136.448	0.308136	0.030128	0.694662	Nemp2	113.469	118.949	121.721	129.888	163.227	160.737	149.78	150.518	124.388
476.527	0.307141	0.0509802	0.694662	Mob1a	331.256	473.91	420.667	464.861	571.295	464.226	622.715	546.249	410.677
175.844	0.349217	0.0469453	0.694662	Rfesd	133.601	146.327	145.091	187.507	180.79	164.109	257.498	206.339	167.825
15.495	0.950092	0.0196137	0.691347	6530409C15Rik	7.32058	14.1606	8.76389	10.7426	23.7609	19.1086	27.699	17.9425	9.87203
164.797	0.697311	0.0285054	0.694662	Zbtb37	93.3374	152.935	100.298	145.513	315.091	134.884	268.783	189.393	88.8483
158.144	0.804282	0.000199084	0.183037	Adamts3	117.129	120.838	98.3503	113.286	270.668	132.636	235.955	190.39	150.055
206.502	0.312962	0.0390275	0.694662	Tox3	153.732	184.088	200.596	192.39	274.8	232.675	238.006	203.348	185.594
668.435	0.314174	0.0383636	0.694662	Kbtbd7	590.222	593.803	583.286	597.679	897.75	681.165	884.317	660.882	550.86
1152.68	0.347037	0.0183256	0.691347	Slc36a4	1021.22	966.7	912.418	1122.11	1656.03	1089.19	1395.21	1183.21	1071.12
41.4966	-0.560982	0.0146249	0.691347	Zfp469	44.8386	56.6426	39.9244	60.5491	36.1579	33.721	30.7767	31.8978	38.5009
19.6982	-0.647391	0.0456816	0.694662	Ccdc60	32.9426	22.657	20.4491	23.4384	18.5955	20.2326	14.3625	13.9553	11.8464
38.2927	0.684554	0.0333974	0.694662	Pcdhb21	38.433	29.2653	20.4491	28.3214	70.2497	33.721	58.4757	41.8658	26.6545
52.8984	0.496196	0.0206074	0.691347	Slc35g1	53.0742	41.5379	45.767	32.2278	61.985	59.5738	71.8123	56.8179	54.2962
329.568	0.479164	0.0178409	0.691347	Eml6	245.239	283.213	237.599	320.325	525.84	294.497	444.21	357.853	269.507
271.145	0.495653	0.0325353	0.694662	Rsbn1	251.645	217.13	188.911	228.524	454.557	242.791	404.201	257.176	204.351
176.285	0.513922	0.00667965	0.690846	Nxpe4	133.601	192.585	125.616	119.145	212.815	148.372	239.032	203.348	218.172
123.938	-0.32701	0.0527918	0.694662	Pced1b	149.157	118.005	154.829	138.677	106.408	143.876	91.3042	109.649	107.605
4244.87	0.212713	0.0406046	0.694662	Osbpl1a	3281.45	4435.11	3961.28	3989.41	4643.71	4144.31	4865.8	4520.51	4518.43
68.3872	-0.480779	0.0240039	0.694662	Rin3	104.318	75.5235	62.321	83.9875	45.4557	62.9459	65.657	50.8371	67.1298
33.6449	0.621605	0.032544	0.694662	Ackr2	21.0467	37.7617	24.3441	21.4852	35.1248	49.4575	51.2945	35.885	28.6289
2228.33	-0.235494	0.0489601	0.694662	Tceal3	2860.52	2227.94	2530.82	2146.56	1845.09	2325.63	1885.59	2102.26	2211.34
3100.55	0.291094	0.0416734	0.694662	Plppr4	2202.58	3110.62	2745.05	3017.69	3927.78	3375.47	3793.74	3113.02	2729.62
25.5648	0.909541	0.00236884	0.559146	Abca6	19.2165	17.9368	14.6065	16.6022	43.3895	32.597	34.8803	26.9137	23.6929
1005.15	0.288407	0.0150718	0.691347	D1Ertd622e	709.181	1034.67	957.212	893.588	1148.79	1067.83	1151.05	1073.56	1046.44
735.478	0.280757	0.037311	0.694662	Zfp354c	633.23	660.83	612.499	733.426	944.238	704.769	920.223	782.492	655.503
797.448	0.351692	0.019184	0.691347	Ankrd45	629.57	701.424	606.656	838.899	1016.55	763.219	1041.28	883.169	724.607
765.193	-0.251409	0.0177039	0.691347	Zfp444	935.204	797.717	807.252	833.039	646.71	737.366	645.285	699.757	813.456
231.95	0.368318	0.0474351	0.694662	Ubtd2	183.014	229.402	167.488	222.665	332.653	183.218	291.353	258.172	229.031
292.925	0.370259	0.0206254	0.691347	Napepld	203.146	279.437	225.914	303.722	388.439	279.884	353.932	328.946	284.315
7244.97	0.206095	0.00924667	0.691347	Prkce	6440.28	7052	6444.38	6875.26	8242.97	6983.62	8098.37	7594.66	7738.69
289.601	0.322625	0.0102909	0.691347	Lingo2	247.985	255.836	239.546	277.354	387.406	285.505	312.896	314.99	295.174
2207.93	-0.296668	0.0430245	0.694662	Tubb2b	2996.86	2225.11	2543.48	2124.1	1847.15	2173.88	1763.5	1775.31	2503.55
1399.45	0.311506	0.0155811	0.691347	Shroom2	1236.26	1299	1098.41	1324.27	1813.06	1276.9	1752.22	1421.44	1425.52
183.916	-0.429591	0.0145581	0.691347	Tmem86b	155.562	226.57	249.284	230.477	128.102	194.458	145.676	171.45	160.914
25.452	-0.624054	0.0414292	0.694662	6330549D23Rik	21.0467	37.7617	28.2392	40.0406	22.7278	14.6124	22.5696	24.9201	16.7825
467.093	-0.167948	0.0476808	0.694662	Zfp423	512.441	503.175	480.066	502.949	450.424	430.505	431.9	456.537	453.126
1891.81	-0.235171	0.0266998	0.694662	Nyap1	2286.77	2012.7	2081.91	1909.25	1582.68	1916.48	1591.16	1723.48	1992.18
990.584	0.3999	0.0373546	0.694662	1190002N15Rik	624.079	849.639	879.31	1026.41	1316.15	973.413	1373.67	1151.31	758.172
73.2562	-0.374239	0.0532693	0.694662	Gpr150	91.5072	86.852	81.7963	76.1747	70.2497	78.6824	45.1392	61.8019	69.1042
372.361	-0.340018	0.0120616	0.691347	C1ql1	471.262	459.749	396.323	366.225	322.322	279.884	320.078	351.872	397.843
524.847	-0.32134	0.0248212	0.694662	Zfp553	760.425	533.384	555.046	523.457	420.465	491.203	444.21	465.508	550.86
1751.53	0.35029	0.018836	0.691347	B230219D22Rik	1352.48	1596.38	1509.34	1645.57	2406.05	1769.23	2291.84	1724.47	1533.13
32.2075	0.768672	0.0503024	0.694662	Gm9801	20.1316	19.8249	24.3441	29.298	67.1504	28.1008	57.4498	29.9041	15.7953
135.565	0.492928	0.0524895	0.694662	Adra1a	103.403	139.718	77.9013	123.051	202.484	87.6746	204.152	149.521	137.221
2466.12	0.376859	0.0103234	0.691347	Gpr158	2317.88	2064.62	1781.99	2331.14	3245.95	2140.16	3224.37	2682.4	2496.64
12228.6	0.242926	0.0434263	0.694662	Hpcal4	11626	11884.6	9390.02	11672.3	12226.5	11573.1	12920.1	13252.5	15964.1
721.82	0.282578	0.026377	0.694662	Chrm3	541.723	709.92	628.079	708.034	772.747	646.32	824.815	804.422	887.496
545.899	0.263353	0.0279248	0.694662	Nxph1	398.057	524.888	541.414	508.808	658.074	578.877	598.094	590.109	535.064
98.2703	0.463926	0.0398152	0.694662	Ccbe1	64.9701	84.9639	72.0587	104.496	129.135	77.5583	146.702	117.623	89.8355
2876.38	0.406639	0.024912	0.694662	Ppm1e	1971.98	2680.14	2311.72	2819.44	4136.47	2817.95	3866.58	3118.01	2268.59
59.5322	-0.429262	0.0384909	0.694662	Tmem150b	77.7812	59.4747	77.9013	64.4555	49.588	57.3257	37.9579	50.8371	63.181
386.764	0.292435	0.0519046	0.694662	Ar	415.443	331.359	274.602	360.365	517.575	373.179	436.003	397.725	388.958
15.493	0.851858	0.0304237	0.694662	Oacyl	5.49043	9.44043	14.6065	13.6724	21.6948	21.3566	18.466	22.9265	12.8336
173.064	0.746482	0.00025297	0.196638	Tifa	128.11	97.2365	110.036	169.928	261.37	173.101	196.971	173.444	254.698
979.433	-0.319643	0.00492546	0.687136	Hmga1	1100.83	1115.86	1031.22	1173.87	719.026	854.266	914.068	1019.73	922.048
231.838	0.390545	0.0186334	0.691347	Fat4	237.004	209.578	154.829	192.39	307.859	204.574	291.353	246.211	250.75
451.186	0.365392	0.0199598	0.691347	Mbtps2	387.991	405.939	351.529	416.031	633.28	419.265	584.757	480.46	397.843
121.394	-0.308722	0.03951	0.694662	Ticam1	161.053	116.117	145.091	124.028	109.507	105.659	113.874	109.649	110.567
511.716	0.290037	0.0466803	0.694662	Dync2h1	485.903	435.204	414.824	493.183	693.199	512.559	614.508	540.268	434.37
15.8265	-0.957177	0.0426036	0.694662	Gpr15	18.3014	26.4332	18.5015	24.415	5.16542	15.7365	22.5696	3.98722	7.89763
90.5269	0.604884	0.0206683	0.691347	Lancl3	69.5455	62.3069	54.5309	94.7301	149.797	79.8064	136.443	99.6805	70.0914
842.734	0.521869	0.0177033	0.691347	Flrt2	507.865	737.298	610.551	869.173	1249	781.204	1161.31	1086.52	612.066
131.248	0.523891	0.00286628	0.609587	Cmya5	95.1675	113.285	105.167	111.332	196.286	148.372	153.883	111.642	152.029
596.82	0.311526	0.0310998	0.694662	Arl4a	452.046	526.776	541.414	593.772	758.283	632.831	731.459	663.872	492.615
1189.29	0.181765	0.0314766	0.694662	Gphn	1082.53	1164.95	1069.19	1127.97	1374	1191.48	1298.78	1270.93	1166.87
325.021	0.545357	0.0219068	0.694662	8030462N17Rik	276.352	271.884	181.12	310.559	557.865	234.923	443.184	323.962	336.636
626.471	0.488317	0.010915	0.691347	Dlgap2	477.668	621.18	382.69	574.24	864.691	508.063	856.618	766.543	608.117
175.404	0.401164	0.0438648	0.694662	Ankrd34c	174.779	133.11	120.747	168.952	231.411	152.869	247.239	209.329	147.093
1143.36	0.350294	0.0474665	0.694662	Rnf150	926.968	991.245	783.881	1282.27	1637.44	980.158	1355.2	1263.95	1111.59
43.4934	0.82971	0.0042598	0.687136	Ankfn1	43.0084	25.4892	22.3966	32.2278	75.4151	46.0854	66.6828	43.8594	38.5009
286.055	-0.318566	0.0278032	0.694662	Phf13	414.528	313.422	277.523	285.167	239.675	245.039	273.913	254.185	281.353
561.8	-0.328258	0.0378304	0.694662	Gjb1	788.792	585.307	647.554	522.481	427.697	506.939	468.832	481.457	647.605
1005.55	-0.212339	0.0507925	0.694662	Pygo2	1234.43	1106.42	977.661	1052.77	848.162	959.925	928.43	898.121	1081.98
6371.4	0.213218	0.043754	0.694662	Diras2	5805.22	5845.52	5126.88	6731.7	6928.89	5869.71	7160.71	7178.99	6928.19
98.8274	0.546963	0.0290354	0.694662	Pcdhb16	89.6771	67.0271	73.0324	85.9407	176.657	97.791	123.107	110.645	68.117
59.3228	0.822232	0.0292564	0.694662	Kcna3	61.3099	36.8177	19.4753	49.8066	88.8452	48.3335	128.236	63.7955	40.4753
1356.51	0.58341	0.0211592	0.691347	Kcna1	1127.37	1021.45	688.452	1430.72	2273.82	922.832	1968.68	1344.69	1479.82
12.3929	1.06373	0.0431623	0.694662	C2cd4a	15.5562	3.77617	2.9213	7.81279	11.3639	17.9845	11.2848	27.9105	12.8336
90.0919	1.00527	0.000304004	0.218758	Tmem196	52.1591	63.2509	59.3997	57.6193	155.996	98.915	166.194	102.671	58.245
363.751	0.266407	0.0143718	0.691347	Rnf149	337.662	352.128	290.182	333.02	420.465	383.296	425.744	385.764	359.342
1189.06	0.241352	0.0510755	0.694662	Dip2c	1156.65	1041.28	981.556	1157.27	1515.53	1064.46	1403.42	1231.05	1193.53
1478.34	0.467767	0.0506304	0.694662	Sacs	999.259	1272.57	1067.25	1556.7	2388.49	1300.51	2175.91	1616.82	980.293
872.341	0.293047	0.0208212	0.691347	Slitrk3	849.187	806.213	647.554	810.577	1042.38	785.7	1025.89	1030.7	883.547
79.0093	-0.605767	0.00620579	0.690846	Pou4f1	85.1017	116.117	82.7701	108.403	69.2166	51.7056	51.2945	92.7029	57.2578
4321.51	0.412613	0.00126947	0.467576	Fam171b	3500.15	4087.71	3203.69	3868.31	5154.05	3982.45	5759.35	5038.85	4457.22
96.1734	0.550641	0.0539077	0.694662	Ranbp3l	52.1591	83.0758	85.6914	85.9407	151.863	84.3025	142.599	126.594	56.2706
305.54	0.244403	0.0347626	0.694662	Thnsl1	290.078	301.15	241.494	281.261	367.778	316.978	338.544	318.978	305.046
49.5846	0.922258	0.00395777	0.683655	Sp8	24.707	40.5939	39.9244	27.3448	50.6211	75.3103	96.4336	61.8019	30.6033
37.2931	-0.674727	0.0103886	0.691347	Tmem252	43.9235	51.9224	60.3735	33.2044	32.0256	25.8528	26.6731	38.8754	23.6929
244.47	0.694062	0.0258196	0.694662	Klhl11	308.379	134.998	114.904	172.858	452.491	202.326	383.683	225.278	215.21
52.5631	0.534578	0.0522683	0.694662	Pthlh	18.3014	50.0343	52.5833	47.8534	50.6211	68.5661	58.4757	60.8051	67.1298
1342.97	-0.189121	0.0226106	0.694662	Hexim1	1609.61	1383.97	1429.49	1366.26	1218.01	1257.79	1326.48	1249.99	1295.21
392.527	0.361894	0.0330499	0.694662	Ndnf	297.399	328.527	293.103	442.399	495.88	403.528	499.608	455.54	329.726
5477.3	0.276006	0.0525858	0.694662	Rapgef4	3782.91	5732.23	4765.61	5411.34	6767.73	5251.49	6519.53	6074.53	5188.74
75.2623	0.801203	0.0225584	0.694662	Plcxd3	60.3948	51.9224	40.8982	60.5491	146.698	61.8219	145.676	69.7763	41.4625
170.219	0.60585	0.0333019	0.694662	Zfp518a	99.7429	130.278	150.934	149.42	282.032	177.597	265.705	196.371	85.8867
861.554	0.429795	0.0110923	0.691347	Frmpd4	677.154	747.682	695.269	781.279	1224.2	830.661	1209.52	914.07	704.863
252.875	0.385344	0.0523896	0.694662	Htr1b	161.053	237.899	199.622	268.565	344.017	249.536	339.57	283.093	200.402
198.738	-0.392648	0.0155385	0.691347	Tmie	243.409	209.578	235.651	231.454	164.26	206.822	138.495	147.527	219.159
22.4654	0.863638	0.0207547	0.691347	Gpr55	6.40551	15.1047	15.5803	25.3916	39.2572	25.8528	29.7508	25.9169	19.7441
367.866	0.479463	0.0210512	0.691347	C1ql3	255.305	376.673	254.153	326.184	552.7	330.466	534.489	385.764	308.995
532.042	-0.236677	0.0411028	0.694662	2310022A10Rik	689.05	525.832	559.915	557.638	458.689	515.932	461.65	486.441	551.847
132.121	-0.53505	0.00302471	0.630799	Gpr3	147.327	172.76	138.275	182.624	105.375	104.535	92.3301	98.6837	152.029
138.991	-0.298918	0.0547186	0.694662	Zbtb12	120.79	176.536	171.383	154.303	120.871	136.008	123.107	138.556	113.528
484.123	-0.20383	0.0522674	0.694662	Ccdc137	531.657	504.119	547.256	514.668	419.432	463.102	409.33	459.527	526.179
325.666	-0.330751	0.0327046	0.694662	Idnk	484.988	322.863	353.477	315.442	267.569	314.73	272.887	276.115	334.662
44.1617	1.10838	0.00182978	0.548966	Shisa3	19.2165	31.1534	31.1605	27.3448	33.0587	75.3103	99.5113	47.8466	34.5521
510.927	0.292877	0.0172095	0.691347	Grem2	449.301	472.022	380.742	521.504	646.71	532.792	566.291	524.319	523.218
20.362	0.907942	0.0179158	0.691347	Otop2	3.66029	21.713	11.6852	16.6022	19.6286	29.2249	26.6731	27.9105	24.6801
237.583	0.363957	0.0494301	0.694662	Evc2	191.25	236.955	199.622	195.32	172.525	310.233	268.783	242.224	329.726
134.238	0.772002	0.000133939	0.163607	Nsun3	76.8661	113.285	86.6651	110.356	215.914	147.248	167.22	178.428	118.464
750.54	0.518002	0.00490458	0.687136	Neto1	497.799	718.417	536.545	677.76	1106.43	669.924	1018.71	884.166	672.286
394.408	0.378139	0.00652046	0.690846	Pcdh20	317.53	348.352	338.87	352.552	488.649	363.063	527.307	457.533	369.214
769.988	0.219351	0.0528926	0.694662	B230217C12Rik	575.581	740.13	778.039	740.262	824.401	899.227	808.401	840.307	753.236
25.674	0.918346	0.00568985	0.690846	Htr1f	16.4713	18.8809	15.5803	17.5788	49.588	19.1086	32.8285	34.8882	25.6673
1637.07	0.288931	0.0515656	0.694662	AI314180	1580.33	1417.95	1274.66	1581.11	2276.92	1556.79	1978.94	1691.58	1434.41
617.478	-0.287738	0.0316516	0.694662	Slc29a4	850.102	564.538	711.823	629.906	532.038	635.079	530.385	548.243	577.514
344.807	0.475605	0.00201356	0.559146	Kcns2	315.7	282.269	237.599	301.769	427.697	297.869	416.511	364.831	469.909
2369.22	0.466122	0.000461431	0.281143	Prkca	1792.63	2030.64	1823.86	2204.18	3117.85	2306.52	3216.16	2551.82	2364.35
1741.62	0.364458	0.025388	0.694662	Creg2	1239.92	1581.27	1319.45	1891.67	2281.05	1646.71	2133.85	2096.28	1547.94
17.3737	0.733614	0.0301687	0.694662	Nat2	16.4713	12.2726	10.7114	11.7192	25.8271	16.8605	21.5437	18.9393	21.7185
2451.64	0.463058	0.0160987	0.691347	Plcb1	1453.14	2293.08	2067.3	2323.33	3395.75	2474	3389.54	2854.85	1902.34
451.621	0.361692	0.0203877	0.691347	Flrt3	344.067	375.729	420.667	424.821	641.545	433.877	531.411	518.339	389.945
90.859	0.574016	0.00681066	0.691347	Kctd16	61.3099	85.9079	57.4522	83.0109	130.169	98.915	131.314	83.7316	89.8355
725.716	0.240437	0.0549893	0.694662	Zfp24	649.701	638.173	602.761	756.864	914.279	662.056	817.634	814.39	701.902
69.6107	0.492798	0.0154239	0.691347	Pcdhb11	50.329	61.3628	55.5046	60.5491	98.143	80.9304	91.3042	72.7668	58.245
489.896	-0.310808	0.00240312	0.559146	Zfp579	528.912	565.482	586.207	525.41	382.241	466.474	469.858	468.498	436.344
1385.02	0.230164	0.0182429	0.691347	Kcnf1	1160.31	1381.14	1282.45	1252	1440.12	1298.26	1590.13	1585.92	1527.2
182.148	0.404779	0.0450441	0.694662	Rspo2	93.3374	201.081	141.196	184.577	220.047	197.83	192.867	224.281	190.53
320.081	0.940577	0.0367093	0.694662	Xkr4	269.031	185.032	118.799	278.331	650.843	248.412	637.078	303.029	202.377
196.757	-0.406262	0.0143857	0.691347	Smim11	222.363	224.682	254.153	213.875	168.393	238.295	139.521	157.495	159.927
97.8207	-0.472255	0.0163409	0.691347	Plpp2	143.666	113.285	111.009	96.6833	73.3489	94.4189	72.8382	68.7795	109.58
111.648	-0.491023	0.0269578	0.694662	Pld4	172.034	137.83	115.878	108.403	78.5144	70.8141	81.0453	114.633	129.324
23.4598	0.63742	0.0303538	0.694662	A930035D04Rik	17.3864	20.769	18.5015	14.649	35.1248	24.7287	22.5696	27.9105	28.6289
789.715	0.341494	0.0205528	0.691347	Ltn1	740.294	676.879	609.577	735.379	1072.34	786.824	1023.84	789.47	701.902
31.8709	0.65565	0.0163377	0.691347	Ccdc171	12.811	28.3213	28.2392	28.3214	43.3895	39.3412	36.932	35.885	35.5393
7188.54	0.238344	0.0323714	0.694662	Atp6v1a	7200.71	6401.56	6022.74	6626.23	9102.5	6828.51	8340.48	7326.52	7107.87
1279.1	0.420162	0.0164027	0.691347	Robo2	989.193	1192.33	927.999	1215.87	1885.38	1238.69	1720.42	1308.8	1080
346.829	0.486865	0.00287933	0.609587	Adarb2	207.721	302.094	295.051	333.997	445.259	402.404	460.625	361.84	324.79
313.62	0.328344	0.0199325	0.691347	Cpne8	223.278	291.709	287.261	300.793	323.355	329.342	403.175	380.78	295.174
426.605	0.308498	0.0135696	0.691347	Zfp608	407.207	369.121	352.503	383.803	520.674	392.288	543.722	441.585	443.254
229.534	0.414577	0.0549767	0.694662	Kcnt2	151.902	200.137	206.438	219.735	323.355	239.419	349.828	215.31	168.812
13.8326	-1.46271	0.0057379	0.690846	Oas1a	49.4139	14.1606	11.6852	10.7426	5.16542	7.86824	10.2589	8.97124	6.91042
122.732	0.572281	0.0301194	0.694662	Atad2b	108.894	86.852	72.0587	120.122	221.08	105.659	170.298	132.575	90.8227
789.18	-0.520014	0.0195897	0.691347	Junb	748.529	1383.97	782.908	893.588	711.795	499.071	955.103	565.188	590.348
6886.72	0.271199	0.0187135	0.691347	Prkcb	5064.01	6797.11	6257.42	6690.68	8258.47	6645.29	8012.2	7405.26	7102.93
96.7269	0.778639	0.00533156	0.690846	Prkg1	73.2058	60.4188	45.767	98.6365	153.929	102.287	160.039	110.645	69.1042
5658.68	0.361373	0.00176654	0.539457	Sv2b	5168.33	5100.67	4278.73	5076.36	6882.4	5073.89	6720.6	6105.43	6729.77
2639.07	0.42391	0.0505226	0.694662	Ptprt	1698.37	2553.64	1820.94	2836.04	3801.75	2236.83	3585.49	3267.53	2046.47
41.6104	0.753658	0.00194403	0.554082	Gpr21	25.622	33.9856	29.213	32.2278	64.0512	47.2094	51.2945	55.8211	36.5265
1238.78	0.482553	0.00699627	0.691347	Arhgap20	895.856	1100.75	809.199	1269.58	1691.16	1115.04	1720.42	1442.38	1150.09
564.922	-0.183327	0.0479265	0.694662	Trmt1l	644.211	656.11	550.178	580.1	548.567	532.792	516.023	537.278	540
403.347	-0.297388	0.0405707	0.694662	Rab4b	516.101	404.995	470.329	416.031	272.734	401.28	358.036	413.674	391.92
444.73	0.2103	0.0496883	0.694662	Hunk	405.377	365.345	423.588	449.236	442.16	460.854	469.858	465.508	537.039
870	-0.263221	0.010567	0.691347	Usp21	1012.99	994.077	972.792	871.126	708.695	823.917	790.961	768.537	918.099
181.156	-0.390595	0.00668281	0.690846	Ier2	182.099	227.514	215.202	212.899	159.095	152.869	194.919	133.572	157.953
2715.36	0.325375	0.0430923	0.694662	Tanc2	2233.69	2542.31	2062.44	2723.74	3678.81	2251.44	3509.57	3006.36	2529.22
83.1093	0.395734	0.0358478	0.694662	Tll1	65.8852	69.8592	68.1636	80.0811	120.871	83.1785	100.537	83.7316	77.9891
469.321	0.27645	0.0459265	0.694662	Exoc6	441.065	445.588	371.005	428.727	580.593	401.28	586.809	524.319	461.024
1256.06	0.331878	0.0424906	0.694662	Ppfia2	931.544	1165.89	1004.93	1307.67	1636.4	1194.85	1657.84	1403.5	1046.44
1091.98	-0.157993	0.0489924	0.694662	Txlna	1154.82	1177.22	1129.57	1192.43	1088.87	938.568	1027.94	1067.58	1089.87
312.962	0.407533	0.0274116	0.694662	Fpgt	171.119	315.31	282.392	295.91	424.597	323.722	385.735	324.958	304.059
927.353	0.406055	0.0199054	0.691347	Shisa6	657.022	722.193	699.164	1077.19	1216.97	893.607	1177.72	1092.5	844.059
56.0034	0.952899	0.0253554	0.694662	Gm9938	23.7919	39.6498	18.5015	65.4321	92.9775	49.4575	119.003	70.7732	25.6673
1209.23	0.289482	0.0122727	0.691347	Spcs3	1001.09	1157.4	1057.51	1107.46	1576.49	1203.84	1425.99	1207.13	1190.57
338.311	0.680438	0.018707	0.691347	Slc8a1	395.311	207.69	150.934	263.682	570.262	250.66	545.773	355.859	315.905
1287.5	0.346163	0.0211501	0.691347	Adam10	1012.07	1237.64	1042.9	1201.22	1697.36	1270.16	1704	1377.58	1090.86
2314.69	0.207782	0.0457601	0.694662	Usp46	2340.76	2123.15	1815.1	2281.34	2655.03	2207.6	2596.53	2461.11	2436.42
1780.98	0.342969	0.00353353	0.65766	Atrnl1	1575.75	1612.43	1361.32	1675.84	2205.63	1612.99	2162.58	1986.63	1900.37
78.0139	0.614189	0.0273568	0.694662	Dsp	46.6687	58.5307	39.9244	95.7067	91.9444	71.9382	97.4595	130.581	71.0787
5786.49	0.280056	0.0482553	0.694662	Cntn1	5312.91	4994.93	4752.95	5708.22	7808.05	5825.87	7064.28	5991.79	4829.4
935.535	0.237975	0.0497801	0.694662	Gabra5	663.428	944.043	846.202	963.903	1019.65	984.654	1062.82	1010.76	957.587
191.229	-0.519229	0.010733	0.691347	Klf2	272.692	292.653	148.012	208.992	173.558	168.605	173.375	123.604	164.863
52.119	-0.450629	0.0403687	0.694662	Wdr86	77.7812	45.3141	66.2161	56.6428	46.4888	47.2094	37.9579	43.8594	50.3474
1251.64	0.305342	0.0546039	0.694662	Tmem245	1194.17	1092.26	977.661	1180.71	1771.74	1203.84	1581.92	1255.97	1051.37
398.391	0.271523	0.0385479	0.694662	Stam2	387.076	351.184	318.421	378.92	517.575	428.257	444.21	421.649	353.419
49.0242	0.673351	0.0356012	0.694662	Ano5	24.707	41.5379	24.3441	56.6428	95.0437	46.0854	54.3722	53.8275	46.3986
402.693	-0.360775	0.000821051	0.357989	Pprc1	502.375	506.007	403.139	432.633	369.844	348.451	345.725	365.827	365.265
36.2941	-0.533454	0.0326386	0.694662	Gm14168	43.0084	39.6498	42.8457	49.8066	20.6617	32.597	26.6731	29.9041	41.4625
218.784	0.574377	0.0125277	0.691347	Epha6	191.25	169.928	118.799	210.945	338.851	167.481	317	255.182	208.3
53.2314	0.589178	0.0461633	0.694662	Nkain3	48.4988	43.426	28.2392	47.8534	90.9114	38.2172	81.0453	58.8115	45.4114
27.9969	-0.700455	0.0264176	0.694662	Dnaaf3	45.7536	32.0975	42.8457	22.4618	22.7278	29.2249	13.3366	22.9265	21.7185
827.597	0.475141	0.0495802	0.694662	9330182L06Rik	563.685	685.375	606.656	876.009	1324.41	749.731	1223.89	920.051	528.154
17.0457	1.84843	0.00150541	0.513776	Clca3a1	1.83014	9.44043	4.86883	11.7192	9.29775	38.2172	44.1133	24.9201	9.87203
737.699	0.272567	0.0517105	0.694662	Grik2	611.268	694.816	667.029	682.643	980.396	707.017	916.12	767.54	638.721
2556	0.504742	0.0341706	0.694662	Kcnq3	1503.46	2366.72	1703.12	2754.99	4029.03	2232.33	3601.9	3035.27	1869.76
1387.42	0.401633	0.000542874	0.299474	Synpr	1045.93	1240.47	1256.16	1186.57	1591.98	1611.86	1815.83	1486.24	1302.12
442.313	0.339931	0.0446561	0.694662	Slit3	458.451	373.841	323.29	392.593	627.082	358.567	529.359	443.578	489.653
418.994	0.500075	0.0350436	0.694662	Med12l	349.558	351.184	254.153	413.101	703.53	346.202	610.404	433.61	323.803
286.073	0.502513	0.00837913	0.691347	Pign	229.683	242.619	190.858	268.565	439.061	255.156	399.071	288.077	271.481
87.4229	-0.32915	0.0338227	0.694662	A930024E05Rik	96.0826	96.2924	100.298	103.52	78.5144	79.8064	85.1489	79.7444	70.0914
204.385	-0.357855	0.0221533	0.694662	Nfil3	277.267	210.522	228.835	217.782	145.665	195.582	186.712	161.482	222.121
573.546	-0.265654	0.0341998	0.694662	Commd7	749.444	594.747	562.837	633.813	464.888	608.102	500.634	503.387	564.68
537.24	-0.323722	0.00221963	0.559146	Jmjd6	646.041	577.754	607.63	596.702	420.465	501.319	454.469	503.387	547.898
613.923	-0.345866	0.0172904	0.691347	Sphk2	883.045	604.188	672.872	636.743	482.45	594.614	498.582	527.31	647.605
571.789	0.236185	0.0377672	0.694662	Birc2	504.205	527.72	473.25	584.983	710.762	590.118	600.146	631.974	543.949
3197.28	0.222445	0.0417634	0.694662	Gnai1	2829.4	2978.46	2757.7	3187.62	3772.82	3061.87	3840.93	3507.76	2954.7
708.168	0.491401	0.03536	0.694662	A830018L16Rik	370.604	652.334	587.181	710.964	1082.67	638.451	980.751	855.259	521.243
118.96	-0.389007	0.0141674	0.691347	Mab21l2	172.034	131.222	133.406	114.262	108.474	101.163	104.641	109.649	100.695
357.423	-0.248689	0.0506099	0.694662	Bak1	452.961	372.897	400.218	347.669	283.065	337.21	313.922	340.907	381.061
832.623	0.309319	0.0329304	0.694662	Cacnb2	695.455	752.402	642.685	862.337	1100.23	736.242	1000.24	938.99	796.673
188.139	0.549104	0.0155847	0.691347	Zfp729b	111.639	144.439	156.776	188.484	273.767	200.078	275.964	218.3	131.298
109.229	0.391015	0.0312323	0.694662	Chsy3	86.0168	117.061	84.7176	85.9407	117.772	116.9	159.013	111.642	106.618
2805.73	-0.196557	0.0201401	0.691347	Panx2	3293.35	2917.09	2926.17	2991.32	2558.95	2723.53	2388.27	2706.33	2851.04
86.8679	-0.384406	0.0390197	0.694662	Serhl	124.45	96.2924	97.3766	83.9875	77.4813	92.1708	63.6052	66.7859	83.9123
4249.49	0.334576	0.0335729	0.694662	Anks1b	2664.69	4200.99	3758.74	4281.41	5394.76	4010.55	5292.57	4643.12	4152.18
2929.57	0.484447	0.00574674	0.690846	Gda	1857.6	2749.05	2274.72	2749.13	4074.48	2794.35	3948.65	3516.73	2506.51
86.5418	0.568968	0.0529696	0.694662	Samd12	69.5455	66.083	43.8195	93.7535	153.929	65.194	122.081	100.677	66.1426
668.127	0.435625	0.0439681	0.694662	Col25a1	429.169	593.803	586.207	634.789	1020.69	723.878	934.586	657.891	455.101
2572.49	0.449464	0.0543287	0.694662	Grin2a	1270.12	2590.45	2121.84	2605.57	3750.09	2353.73	3586.51	3003.37	1962.56
1898.47	0.438586	0.00819089	0.691347	Pde1a	1310.38	1855.04	1377.88	1825.26	2475.27	1807.45	2537.03	2288.66	1679.23
436.103	-0.278745	0.0226724	0.694662	Trp53	549.043	459.749	505.384	426.774	357.447	433.877	358.036	404.703	446.216
1028.95	0.64911	0.0222457	0.694662	Kcnh7	473.092	1045.06	691.374	931.676	1633.31	985.778	1679.38	1248	610.092
1989.32	0.187762	0.030279	0.694662	Dbp	1885.05	1920.18	1870.6	1741.28	1997.98	2264.93	1891.74	2166.06	2238.98
890.281	0.285586	0.0162785	0.691347	Ntng1	700.946	858.135	706.954	921.91	1082.67	956.553	987.932	963.91	864.79
533.513	0.461169	0.0359222	0.694662	Kif13b	431.914	499.399	292.13	548.849	785.144	409.148	751.977	563.195	540
1404.46	0.350148	0.040272	0.694662	Casc4	938.864	1294.28	1223.05	1437.55	1918.44	1425.28	1679.38	1654.7	1120.48
64.4061	0.460213	0.0356172	0.694662	Sp7	47.5838	52.8664	73.0324	40.0406	72.3159	84.3025	75.9159	56.8179	78.9763
5384.11	0.357776	0.0367335	0.694662	Caln1	3883.57	4750.43	4037.23	6030.5	7513.62	5027.8	6465.16	6197.14	4748.45
36.9637	0.763335	0.0532363	0.694662	Sntb1	24.707	36.8177	6.81636	38.0874	61.985	31.473	59.5016	38.8754	34.5521
96.177	0.898432	0.00970877	0.691347	Samd5	64.9701	73.6354	33.108	88.8705	204.551	84.3025	161.065	87.7188	70.0914
1220	-0.241564	0.0114886	0.691347	Nr1h2	1422.94	1261.24	1397.35	1278.37	1041.35	1206.09	1032.05	1140.34	1246.84
54.6668	0.443227	0.0337338	0.694662	Rxfp3	43.0084	45.3141	40.8982	53.713	75.4151	58.4498	58.4757	68.7795	51.3346
1825.35	0.412003	0.0197693	0.691347	Kcnd2	1251.82	1537.85	1577.5	1826.24	2553.78	1817.56	2477.52	2001.58	1448.23
739.999	0.317993	0.0317654	0.694662	Csmd1	571.92	713.697	571.6	755.888	983.496	650.816	890.472	798.441	751.262
3505.8	0.368518	0.0237166	0.694662	Slc4a4	2394.74	3029.43	3206.61	3490.37	4908.18	3548.58	4404.15	3746.99	2949.76
118.846	-0.343404	0.0243934	0.694662	Irx1	155.562	117.061	144.117	124.028	109.507	107.907	92.3301	108.652	113.528
1623.61	-0.154555	0.042604	0.694662	Taok3	1768.84	1760.64	1733.3	1648.5	1475.24	1506.21	1572.69	1692.57	1514.37
1123.55	0.201292	0.0273801	0.694662	Ddhd2	1037.69	1090.37	997.136	1041.05	1369.87	1106.05	1191.06	1152.31	1167.86
459.014	-0.273235	0.0498408	0.694662	Fiz1	629.57	490.902	487.857	429.704	352.282	459.73	413.434	420.652	462.998
474.532	0.393699	0.0125668	0.691347	Stx17	363.284	408.771	394.375	457.048	687.001	474.342	557.058	545.252	401.792
3261.88	0.463271	0.00928505	0.691347	Myt1l	2161.4	2889.72	2534.71	3238.4	4645.78	2996.67	4401.07	3820.75	2785.89
267.684	-0.258673	0.0388679	0.694662	Rcc1l	331.256	270.94	311.605	268.565	226.245	278.76	221.592	257.176	251.737
583.616	-0.245318	0.0130388	0.691347	Lmnb2	716.502	640.061	631.974	578.147	505.178	535.04	534.489	548.243	585.412
3538.43	0.32321	0.0155997	0.691347	Btbd3	2852.28	2985.06	3014.78	3620.25	4748.05	3241.71	4292.32	3691.17	3530.24
184.355	-0.356637	0.0313424	0.694662	Zfp954	240.664	219.018	203.517	178.718	134.301	156.241	169.272	147.527	216.198
891.362	0.554869	0.0194539	0.691347	Erbb4	549.043	779.78	686.505	824.25	1433.92	891.359	1346.99	977.866	563.693
1624.9	0.31254	0.0355179	0.694662	Rapgef2	1466.86	1576.55	1220.13	1489.31	2237.66	1482.6	2050.75	1579.94	1577.55
2818.54	0.345978	0.038163	0.694662	Opcml	1815.5	2619.72	2491.87	2911.24	3769.72	2770.74	3577.28	3071.16	2441.35
1865.59	0.28613	0.0545802	0.694662	Tmem65	1293	1754.03	1685.59	1946.36	2357.5	1964.81	2243.62	2013.55	1599.27
3832.33	0.135981	0.0547919	0.694662	Zfp706	3661.21	3537.33	3517.24	3876.12	3955.68	3931.87	3978.4	3861.62	4313.09
295.581	0.479221	0.0536683	0.694662	Ganc	126.28	265.276	232.73	349.622	464.888	311.357	318.026	321.968	281.353
675.404	0.408859	0.0399417	0.694662	Phactr2	553.619	558.874	470.329	711.941	949.404	640.699	931.508	793.457	492.615
904.923	0.438131	0.0188826	0.691347	Klhl24	770.491	809.989	600.813	854.524	1389.5	807.056	1230.04	874.198	841.097
977.641	0.675131	0.00969726	0.691347	Kcnma1	800.688	741.074	473.25	933.629	1769.67	720.506	1476.26	1067.58	849.982
274.209	-0.335936	0.023535	0.694662	Rps4l	387.991	291.709	301.867	262.705	238.642	259.652	205.178	248.204	281.353
61.6474	0.780656	0.0321201	0.694662	Syt10	59.4797	49.0902	20.4491	48.83	115.705	69.6901	95.4078	67.7827	30.6033
2332.68	0.466103	0.0218544	0.694662	Luzp2	1382.67	2040.08	1935.85	2372.16	3286.24	2398.69	3223.35	2735.23	1703.91
7084.65	0.244269	0.00786521	0.691347	Mapk1	6453.09	6906.62	5935.1	6513.92	8311.16	6690.25	8098.37	7676.4	7436.6
646.481	0.28658	0.00124442	0.467576	Sorcs3	581.986	590.027	560.889	581.076	712.828	647.444	767.366	671.847	728.556
347.814	-0.249311	0.0226418	0.694662	Sox11	361.454	410.659	377.821	381.85	295.462	345.078	350.854	331.936	288.263
4594.07	0.357994	0.0537768	0.694662	Zbtb18	2499.06	4376.58	4466.66	4612.48	5853.45	5064.9	5494.67	5288.05	3857
957.797	0.340016	0.0102966	0.691347	Nlgn1	842.782	785.444	793.619	929.722	1234.54	925.08	1204.39	1076.55	861.829
397.205	0.612532	0.0159999	0.691347	Zkscan8	236.089	347.408	266.812	382.827	633.28	370.931	632.974	464.511	253.711
197.64	-0.357416	0.0332421	0.694662	CAAA01118383.1	273.607	186.921	269.733	172.858	166.326	189.962	175.427	184.409	166.837
1313.59	0.344665	0.0328926	0.694662	Ipcef1	953.506	1267.85	1067.25	1298.88	1691.16	1136.4	1724.52	1547.04	1182.67
729.398	0.3194	0.0133393	0.691347	Fam172a	604.863	691.984	594.971	682.643	897.75	762.095	910.99	814.39	630.823
44.926	-0.853811	0.012602	0.691347	Rn7sk	69.5455	37.7617	91.534	40.0406	30.9925	17.9845	43.0874	26.9137	47.3858
16.6014	1.28905	0.00647857	0.690846	Mir186	5.49043	11.3285	8.76389	11.7192	41.3233	14.6124	24.6214	22.9265	8.88483
372.493	0.446794	0.0436542	0.694662	4931406P16Rik	345.897	321.919	222.992	353.529	556.832	256.28	512.945	431.617	363.291
261.725	0.363068	0.0304616	0.694662	Zbtb6	187.59	231.291	217.15	270.518	351.248	275.388	325.207	292.064	215.21
225.42	0.426865	0.00842584	0.691347	Zfp810	170.203	198.249	171.383	220.711	299.594	202.326	286.223	274.121	215.21
41.938	3.84387	2.62833e-05	0.0898942	Gm3608	6.40551	4.72022	5.84259	2.9298	115.705	119.148	7.18123	9.96805	106.618
162.901	0.685682	0.00486262	0.687136	Cntnap5b	105.233	109.509	99.3241	174.811	284.098	148.372	228.773	176.434	146.106
2514.34	0.298242	0.0532387	0.694662	Eif1ax	1997.6	2219.45	2212.4	2527.44	3371.99	2407.68	3216.16	2723.27	2045.49
90.518	-0.755619	0.00234349	0.559146	Gm7666	106.148	118.949	169.435	76.1747	48.5549	60.6978	72.8382	76.754	87.8611
14.0562	2.81072	0.0344618	0.694662	Ms4a15	0	1.88809	10.7114	0	1.03308	32.597	37.9579	27.9105	13.8208
1692.52	0.348077	0.0205555	0.691347	Arfgef1	1439.41	1493.48	1294.13	1676.82	2302.74	1634.35	2131.8	1880.97	1441.32
3838.93	0.308276	0.0515315	0.694662	3110035E14Rik	2350.82	4348.26	3306.91	3610.49	4164.36	3718.3	4383.63	4521.51	4287.42
1000.25	-0.215574	0.0423652	0.694662	Aup1	1117.3	1066.77	1183.13	986.365	817.169	1052.1	882.265	935.003	1000.04
3354.17	0.379331	0.0113621	0.691347	D430041D05Rik	2744.3	3153.1	2394.49	3252.08	4140.6	2799.97	4481.09	3746.99	3598.36
301.99	-0.287017	0.0189141	0.691347	Gng5	325.766	343.632	349.582	328.137	240.709	329.342	246.214	278.109	287.276
27.554	-0.65944	0.0248483	0.694662	Cd59b	43.0084	31.1534	27.2654	38.0874	29.9594	24.7287	14.3625	20.9329	19.7441
7926.53	0.218865	0.0477204	0.694662	Sort1	7180.57	7975.28	6247.68	7775.68	8672.74	7144.36	9102.72	8413.03	9116.82
3091.53	0.345095	0.0438628	0.694662	Ptprz1	2389.25	2717.9	2695.38	2994.25	4342.05	3098.96	4144.6	3190.77	2362.38
87.2043	0.626384	0.0171707	0.691347	Zfp619	44.8386	67.9711	65.2423	90.8237	140.499	67.442	129.262	101.674	80.9507
1226.66	-0.245108	0.0173346	0.691347	Dazap1	1287.51	1337.71	1495.7	1273.49	1000.03	1279.15	1064.87	1163.27	1182.67
22.6835	-0.761742	0.0318312	0.694662	Gm10288	33.8577	27.3773	30.1867	27.3448	9.29775	24.7287	9.23301	18.9393	24.6801
2174.31	0.348465	0.0376658	0.694662	Tmem132b	1380.84	2194.9	1734.28	2271.57	2849.24	1979.42	2668.34	2441.18	2129.4
285.946	-0.288362	0.0110098	0.691347	Ccdc190	323.936	313.422	299.92	339.857	229.345	290.001	272.887	246.211	268.519
1504.73	0.462886	0.00911161	0.691347	Lrrc8b	984.618	1378.3	1187.02	1444.39	2131.25	1379.19	2067.17	1717.5	1309.03
694.897	0.510816	0.0171547	0.691347	Cntnap5a	405.377	637.229	539.466	676.783	1069.24	675.544	998.191	736.639	540.988
6521.05	0.288271	0.0143852	0.691347	Gad1	4605.56	5992.79	6202.89	6522.71	7436.14	7065.68	7788.56	6828.11	6482.97
128.372	0.489957	0.0410993	0.694662	1700086L19Rik	86.0168	126.502	77.9013	129.888	204.551	102.287	170.298	145.534	115.503
474.296	-0.653337	0.00022658	0.192092	Egr4	510.61	802.437	558.942	515.644	354.348	316.978	433.951	325.955	466.947
74.5882	0.514286	0.0129312	0.691347	Setdb2	58.5646	49.0902	57.4522	77.1513	106.408	80.9304	98.4854	78.7476	68.117
962.98	0.270643	0.0238851	0.694662	Grid2	815.33	761.843	886.127	1006.87	1172.55	957.677	1140.79	1028.7	930.933
541.109	-0.349135	0.0330999	0.694662	Tmem28	832.716	590.971	502.463	542.013	443.193	479.963	427.796	492.422	578.501
66.7304	-0.605176	0.00983127	0.691347	Gm6304	78.6962	97.2365	105.167	49.8066	44.4226	61.8219	56.4239	54.8243	55.2834
107.459	0.777562	0.0262507	0.694662	Klf12	89.6771	76.4675	38.9506	104.496	223.146	66.318	164.142	124.601	83.9123
17.1546	1.35175	0.00704245	0.691347	G530011O06Rik	9.15072	2.83213	5.84259	18.5554	22.7278	32.597	28.7249	23.9233	8.88483
372.49	0.263851	0.0366916	0.694662	Gm12258	323.021	335.135	321.343	367.201	474.185	345.078	440.107	399.719	361.316
381.244	0.245719	0.0476346	0.694662	Armcx5	315.7	380.449	352.503	338.88	459.722	402.404	461.65	386.76	345.521
63.193	0.82107	0.0217936	0.694662	Uprt	52.1591	34.9296	27.2654	64.4555	138.433	48.3335	96.4336	64.7923	46.3986
29.5463	-0.812901	0.0157952	0.691347	H2-Ab1	48.4988	39.6498	35.0556	33.2044	10.3308	35.9691	20.5178	15.9489	27.6417
344.591	-0.231094	0.0292052	0.694662	Eme2	338.577	402.162	388.533	377.944	315.091	297.869	308.793	352.869	330.713
95.7336	0.912795	0.015204	0.691347	Dok6	66.8003	58.5307	37.9769	93.7535	214.881	64.0699	167.22	100.677	60.2194
815.569	0.527088	0.00147247	0.513776	Wdfy1	636.89	693.872	596.918	703.151	1199.41	1002.64	807.375	667.859	1062.23
76.9182	0.895803	0.0187077	0.691347	Gm10557	31.1125	65.139	40.8982	72.2683	162.194	41.5893	140.547	79.7444	61.2066
37.5136	-0.552185	0.0362329	0.694662	Gm10558	45.7536	38.7058	60.3735	38.0874	32.0256	39.3412	26.6731	20.9329	36.5265
28.6602	0.686433	0.0193158	0.691347	Rsg1	19.2165	19.8249	27.2654	19.532	39.2572	20.2326	38.9838	35.885	38.5009
34.4154	-0.761274	0.00131279	0.46771	Sh3d21	48.4988	39.6498	45.767	44.9236	22.7278	30.3489	26.6731	28.9073	22.7057
127.808	-0.354436	0.0480776	0.694662	Kti12	183.93	125.558	155.803	118.168	94.0106	118.024	102.589	126.594	129.324
42.1682	3.27975	6.95196e-09	0.000118885	Omp	9.15072	8.49639	5.84259	5.85959	11.3639	161.861	66.6828	59.8083	52.3218
1417.86	-0.241071	0.0500541	0.694662	Dda1	1844.79	1462.32	1518.1	1402.4	1089.9	1416.28	1281.34	1329.74	1468.96
1116.95	0.408417	0.0359254	0.694662	Fat3	786.047	1066.77	836.465	1107.46	1688.06	909.343	1513.19	1180.22	1006.95
118.309	0.530985	0.0470025	0.694662	Zfp971	82.3565	99.1245	83.7438	116.215	197.319	114.651	173.375	133.572	69.1042
270.783	0.267468	0.0233154	0.694662	Mafb	237.919	261.5	232.73	245.126	331.62	272.016	275.964	270.134	319.854
1242.68	0.3384	0.0502432	0.694662	Pdzd8	1036.78	1086.59	932.868	1294.97	1728.35	1206.09	1648.61	1300.83	993.127
121.071	0.501714	0.0352821	0.694662	4833422C13Rik	75.951	101.013	100.298	118.168	201.451	100.039	168.246	130.581	98.7203
681.697	0.305277	0.0492517	0.694662	Plxnc1	566.43	631.565	535.571	686.549	972.132	654.188	807.375	708.728	597.258
160.569	-0.35571	0.0359626	0.694662	Hps6	247.07	175.592	162.619	148.443	130.169	147.248	150.806	136.562	152.029
33.866	0.699473	0.0397129	0.694662	Grem1	14.6412	35.8736	27.2654	23.4384	53.7204	26.9768	56.4239	42.8626	24.6801
130.7	-1.78086	1.94302e-07	0.00111895	Gm10800	226.023	253.004	281.418	106.449	28.9263	86.5506	77.9676	83.7316	36.5265
11.398	-1.96353	0.000168727	0.182559	Gm10801	21.9617	17.9368	28.2392	9.76599	1.03308	6.7442	4.10356	8.97124	3.94881
137.326	-0.347442	0.0356687	0.694662	Mir670hg	156.477	118.949	192.806	158.209	107.441	134.884	117.977	128.588	126.362
49.1309	-0.582702	0.0424517	0.694662	Hoxc4	75.951	65.139	51.6096	48.83	43.3895	29.2249	26.6731	66.7859	35.5393
1507.2	0.223486	0.0114855	0.691347	Slitrk1	1487.91	1330.16	1302.9	1417.05	1751.08	1462.37	1688.61	1592.89	1587.42
145.862	-0.812243	0.00465457	0.687136	Ly6a	159.223	160.487	255.127	196.296	152.896	91.0468	168.246	63.7955	72.0659
6755.67	-0.682472	0.00697494	0.691347	Gm23935	8632.79	8255.66	12551.8	4877.14	4180.89	6403.62	4542.64	4049.02	7555.07
304.089	-0.676618	0.0171865	0.691347	Gm24270	333.086	365.345	614.446	229.501	206.617	287.753	210.307	148.524	352.432
57.6575	0.539123	0.0311284	0.694662	Snord91a	32.9426	57.5866	39.9244	53.713	80.5805	50.5815	82.0712	71.77	50.3474
346.253	-0.278582	0.0489382	0.694662	F8a	471.262	370.065	369.057	331.067	304.76	357.443	286.223	281.099	359.342
75.9144	-0.406068	0.0485963	0.694662	Aoc2	57.6496	111.397	98.3503	85.9407	73.3489	67.442	62.5793	62.7987	67.1298
238.585	-0.236209	0.0461139	0.694662	Leng1	249.815	274.717	265.838	254.892	189.054	248.412	225.696	230.262	217.185
103.89	0.883318	0.00222127	0.559146	Cacng6	71.3757	72.6913	78.875	60.5491	125.003	87.6746	69.7605	162.479	210.274
15.9353	-1.50606	0.0127001	0.691347	Ifi27l2a	64.9701	7.55235	13.6327	12.6958	10.3308	7.86824	14.3625	3.98722	7.89763
122.499	-0.40273	0.00465599	0.687136	Ccdc13	136.346	135.942	163.593	132.817	99.176	109.031	105.667	107.655	115.503
13.169	-0.886771	0.0272253	0.694662	Hoxd3	18.3014	22.657	21.4228	8.78939	9.29775	8.99227	9.23301	11.9617	8.88483
163.336	0.326076	0.019071	0.691347	Lemd1	111.639	152.935	161.645	148.443	179.757	176.473	183.634	182.415	178.684
945.068	0.352426	0.0545806	0.694662	Nhsl2	693.625	922.33	673.846	1000.04	1340.94	775.583	1200.29	1032.69	900.33
13.3933	-1.79796	0.0152752	0.691347	Gm5898	12.811	66.083	3.89506	5.85959	3.09925	4.49614	12.3107	6.97763	5.92322
15.381	-1.19914	0.00864043	0.691347	Gm12098	16.4713	18.8809	37.0031	17.5788	5.16542	15.7365	4.10356	12.9585	10.8592
824.606	-0.260025	0.0404858	0.694662	Fam220a	1022.14	828.87	970.844	824.25	660.14	742.986	700.683	777.508	924.022
70.1582	-0.715817	0.0234489	0.694662	Gm14776	60.3948	101.957	122.694	75.1981	24.794	84.3025	46.165	51.8339	67.1298
17.5948	-0.668348	0.0467125	0.694662	Gm14586	19.2165	20.769	28.2392	20.5086	9.29775	17.9845	13.3366	15.9489	13.8208
18.0384	0.731609	0.0437404	0.694662	Znf41-ps	11.8959	11.3285	18.5015	10.7426	21.6948	28.1008	18.466	27.9105	13.8208
48.4778	0.84475	0.0185985	0.691347	Gm16185	25.622	42.4819	30.1867	37.1108	101.242	47.2094	81.0453	48.8434	24.6801
11.7283	-0.929607	0.0397089	0.694662	Gm6542	13.7261	8.49639	19.4753	23.4384	5.16542	6.7442	7.18123	11.9617	10.8592
11.6195	-0.793218	0.0509916	0.694662	Gm11423	15.5562	17.9368	12.659	13.6724	6.1985	12.3644	9.23301	5.98083	10.8592
9176.86	0.420863	0.0477646	0.694662	1700020I14Rik	6748.66	7767.59	6625.5	9878.3	13953.9	8511.19	12651.3	10347.8	6436.57
16.0459	1.33026	0.00066963	0.318093	2610028E06Rik	7.32058	5.66426	9.73766	11.7192	28.9263	15.7365	24.6214	16.9457	22.7057
59.7604	-0.807349	0.0305337	0.694662	1700016P03Rik	27.4522	129.334	75.9537	83.0109	47.5218	29.2249	65.657	32.8946	49.3602
47.1399	0.647702	0.015113	0.691347	Gm15624	27.4522	33.0415	47.7145	36.1342	76.4482	39.3412	47.1909	66.7859	53.309
15.713	-0.73098	0.0507617	0.694662	Gm9816	31.1125	12.2726	19.4753	18.5554	14.4632	12.3644	10.2589	11.9617	12.8336
15.9355	-1.01621	0.00580652	0.690846	Rpl30-ps9	13.7261	25.4892	24.3441	26.3682	7.23159	13.4884	14.3625	11.9617	8.88483
216.561	-0.341034	0.0262782	0.694662	Rtl1	183.014	253.948	265.838	282.237	186.988	205.698	183.634	221.291	173.748
25.2304	0.649774	0.0262083	0.694662	St8sia3os	16.4713	14.1606	25.3179	22.4618	29.9594	26.9768	34.8803	25.9169	32.5777
67.3937	0.47991	0.0386223	0.694662	9430041J12Rik	33.8577	68.9152	50.6358	68.3619	89.8783	61.8219	87.2006	74.7604	73.0531
26.4474	0.669099	0.0169968	0.691347	C230034O21Rik	22.8768	16.0487	16.554	24.415	35.1248	30.3489	28.7249	36.8818	27.6417
44.4845	-0.595448	0.0132029	0.691347	Zfp652os	68.6304	42.4819	61.3472	47.8534	36.1579	41.5893	32.8285	27.9105	43.437
81.0044	-0.606641	0.0150357	0.691347	Gm15564	86.0168	100.069	140.222	76.1747	67.1504	85.4266	58.4757	40.869	78.9763
35.3012	-0.566808	0.0533737	0.694662	Gm13830	45.7536	61.3628	32.1343	34.181	34.0918	17.9845	28.7249	37.8786	26.6545
84.2122	-0.363616	0.0271684	0.694662	Gm15500	107.979	92.5162	103.219	82.0343	68.1835	74.1862	76.9417	78.7476	77.0019
12.1726	-0.906944	0.0508986	0.694662	Gm16275	6.40551	26.4332	12.659	21.4852	7.23159	6.7442	10.2589	9.96805	9.87203
1777.07	0.33289	0.0405154	0.694662	Plcxd2	1290.25	1685.12	1400.28	1863.35	2354.4	1687.17	2372.88	1793.25	1613.09
35.1884	-0.558367	0.049547	0.694662	BC064078	51.2441	35.8736	42.8457	41.9938	24.794	41.5893	19.4919	21.9297	37.5137
26.2259	-0.851153	0.0223188	0.694662	Gm16062	22.8768	26.4332	46.7408	43.947	13.4301	33.721	16.4142	11.9617	21.7185
30.6513	-0.795021	0.0360071	0.694662	Gm12925	34.7728	42.4819	52.5833	31.2512	9.29775	35.9691	12.3107	29.9041	28.6289
24.6805	0.991191	0.0226511	0.694662	Gm16054	12.811	22.657	4.86883	23.4384	45.4557	25.8528	38.9838	34.8882	13.8208
20.3609	-0.861393	0.0376217	0.694662	Hotairm1	37.518	24.5451	31.1605	14.649	24.794	13.4884	5.12945	15.9489	15.7953
13.2808	1.60439	0.00438299	0.687136	Gm23600	0.915072	5.66426	5.84259	11.7192	36.1579	11.2403	21.5437	14.9521	10.8592
846.326	0.293121	0.00308342	0.635297	Rasgef1b	673.493	821.318	797.514	728.543	836.798	887.987	959.207	975.872	967.459
628.352	0.222176	0.046579	0.694662	Umad1	511.526	630.621	560.889	606.468	669.438	740.738	709.916	672.843	574.552
27.7767	0.827391	0.0229571	0.694662	Pakap	26.5371	20.769	8.76389	20.5086	53.7204	20.2326	36.932	31.8978	29.6161
38.9509	-0.453179	0.0494586	0.694662	A830011K09Rik	43.9235	42.4819	54.5309	42.9704	26.8602	31.473	33.8544	35.885	40.4753
450.399	0.397359	0.0123597	0.691347	Nwd2	317.53	440.868	371.978	407.242	627.082	396.784	534.489	539.272	435.357
201.313	0.799004	0.00168438	0.533418	Dlx6os1	75.951	176.536	142.17	177.741	248.973	248.412	341.621	242.224	164.863
82.335	-0.516037	0.0260283	0.694662	Itga10	61.3099	125.558	100.298	110.356	57.8527	78.6824	80.0194	75.7572	54.2962
48.473	0.783285	0.0529649	0.694662	Gm765	7.32058	40.5939	52.5833	38.0874	50.6211	50.5815	84.123	72.7668	40.4753
29.7674	-0.634381	0.0482764	0.694662	Gm20390	25.622	54.7545	41.8719	26.3682	19.6286	15.7365	24.6214	27.9105	30.6033
10.955	1.02042	0.0344189	0.694662	Gm6970	4.57536	10.3845	3.89506	8.78939	11.3639	16.8605	9.23301	22.9265	10.8592
26.5609	0.705423	0.0465664	0.694662	Vgll3	11.8959	20.769	20.4491	26.3682	40.2903	20.2326	47.1909	33.8914	19.7441
3773.59	0.331876	0.00595818	0.690846	Smim13	3175.3	3441.04	2891.11	3745.26	4720.16	3589.04	4687.29	3905.48	3946.84
24.1222	0.727882	0.0412454	0.694662	Gm17641	15.5562	21.713	14.6065	17.5788	25.8271	12.3644	34.8803	36.8818	36.5265
12.7248	-1.17397	0.0125151	0.691347	Gm17075	24.707	16.0487	17.5278	14.649	2.06617	12.3644	4.10356	10.9649	11.8464
12.8348	4.91326	0.00628585	0.690846	Hist1h2al	0.915072	0	0.973766	0.976599	29.9594	41.5893	0	0	41.4625
43.7086	-0.846443	0.00280909	0.609587	Gm10039	56.7345	62.3069	75.9537	38.0874	20.6617	30.3489	26.6731	37.8786	46.3986
74.3614	0.405877	0.0347112	0.694662	Zfp964	66.8003	63.2509	60.3735	63.4789	100.209	59.5738	78.9935	89.7124	89.8355
58.7659	0.917439	0.000858286	0.357989	A830073O21Rik	41.1783	52.8664	26.2917	38.0874	76.4482	51.7056	110.796	73.7636	60.2194
11.6208	1.13764	0.0232714	0.694662	Zfp804b	8.23565	10.3845	3.89506	5.85959	24.794	8.99227	18.466	17.9425	6.91042
31.2061	-0.526858	0.0411005	0.694662	Gm20421	35.6878	39.6498	32.1343	42.9704	21.6948	33.721	21.5437	28.9073	23.6929
27.2206	-0.941297	0.0143412	0.691347	Gm8738	44.8386	34.9296	35.0556	34.181	6.1985	31.473	13.3366	16.9457	29.6161
500.179	-0.3219	0.0219442	0.694662	Scnm1	609.438	516.392	616.394	518.574	329.554	481.087	488.324	492.422	468.922
15.8247	-0.873308	0.0172381	0.691347	Snord55	28.3672	20.769	21.4228	14.649	8.26467	16.8605	10.2589	11.9617	10.8592
14.6086	-0.943292	0.0226812	0.694662	Mir3060	10.9809	29.2653	19.4753	20.5086	15.4963	11.2403	11.2848	9.96805	4.93602
16.0484	1.17193	0.0173596	0.691347	Gm25082	4.57536	9.44043	12.659	10.7426	39.2572	14.6124	25.6472	19.9361	6.91042
18.5903	-0.66704	0.0491517	0.694662	Gm8034	32.9426	18.8809	21.4228	21.4852	12.397	14.6124	13.3366	20.9329	12.8336
39.5122	0.961005	0.00934269	0.691347	Gm38394	21.0467	27.3773	19.4753	37.1108	79.5474	39.3412	71.8123	37.8786	23.6929
29.9894	0.832796	0.0174947	0.691347	Gm5900	13.7261	12.2726	36.0293	22.4618	47.5218	40.4652	35.9061	22.9265	40.4753
27.2223	0.651817	0.01543	0.691347	3110021N24Rik	21.9617	19.8249	16.554	24.415	33.0587	28.1008	35.9061	32.8946	32.5777
340.071	0.385941	0.0201986	0.691347	Zfp799	227.853	315.31	287.261	336.927	486.582	323.722	409.33	365.827	319.854
19.6989	-1.48292	1.15888e-05	0.0495449	Gm21738	28.3672	32.0975	34.0818	29.298	10.3308	15.7365	14.3625	8.97124	5.92322
1409.47	-0.246468	0.0298586	0.694662	Noc2l	1844.79	1499.14	1535.63	1322.32	1266.56	1390.43	1184.9	1381.57	1311.01
7054.23	0.392908	0.0361409	0.694662	Syne1	4676.94	6786.73	5647.84	7022.72	9984.75	6190.06	9467.94	8173.8	5790.94
2454.68	0.272548	0.0502506	0.694662	Cmtm4	2499.98	2221.33	1718.7	2397.55	3025.9	2230.08	2938.15	2435.19	2714.81
39.0654	0.672173	0.0269986	0.694662	Zfp960	17.3864	28.3213	28.2392	44.9236	54.7534	43.8373	55.3981	51.8339	28.6289
339.558	1.23339	0.0171212	0.691347	Gm47283	288.248	194.473	137.301	160.162	188.021	945.313	539.618	214.313	401.792
28.556	0.754526	0.0547331	0.694662	Zfp433	14.6412	27.3773	24.3441	16.6022	58.8858	33.721	43.0874	24.9201	13.8208
3303.02	-0.196699	0.0227154	0.694662	Tmem151b	3524.86	3702.54	3545.48	3504.04	2861.64	2971.95	3059.2	3105.05	3573.68
127.714	0.659658	0.0298477	0.694662	Zfp955b	69.5455	110.453	61.3472	147.466	229.345	128.14	178.505	143.54	85.8867
292.487	0.362144	0.0146693	0.691347	Galntl6	205.891	266.22	245.389	296.886	364.679	302.365	375.476	313.994	273.455
22.1323	-0.669793	0.038449	0.694662	Gm26836	32.0275	26.4332	30.1867	24.415	13.4301	29.2249	13.3366	15.9489	16.7825
439.109	0.468119	0.000476765	0.281143	Cep83os	352.303	381.393	316.474	405.289	551.667	411.396	583.731	491.425	475.832
48.3554	-0.849458	0.0219366	0.694662	Gm26804	43.0084	47.2022	120.747	46.8768	18.5955	46.0854	25.6472	39.8722	48.373
25.0109	0.745794	0.0256378	0.694662	Gm26805	14.6412	20.769	11.6852	25.3916	39.2572	21.3566	41.0356	26.9137	24.6801
23.7915	0.728639	0.0202651	0.691347	4930525G20Rik	21.0467	18.8809	21.4228	8.78939	29.9594	24.7287	27.699	25.9169	35.5393
31.8679	-0.807574	0.0276387	0.694662	5031415H12Rik	23.7919	45.3141	66.2161	33.2044	16.5293	23.6047	13.3366	35.885	29.6161
17.9287	-1.70036	5.65154e-05	0.120809	Gm26870	25.622	37.7617	35.0556	17.5788	4.13233	13.4884	12.3107	11.9617	3.94881
24.3438	-0.798424	0.006581	0.690846	Gm26814	27.4522	33.9856	34.0818	33.2044	17.5624	12.3644	18.466	17.9425	25.6673
681.795	-0.342948	0.00520501	0.690846	Mirg	649.701	859.079	871.52	721.707	599.189	674.42	604.249	642.939	538.026
35.8514	-0.844227	0.0178648	0.691347	Gm26736	28.3672	53.8105	55.5046	52.7364	15.4963	39.3412	14.3625	24.9201	40.4753
19.4774	-0.886072	0.0532349	0.694662	1500002F19Rik	29.2823	19.8249	24.3441	32.2278	33.0587	8.99227	15.3883	7.97444	5.92322
44.4886	0.566546	0.0161599	0.691347	A930012L18Rik	31.1125	39.6498	34.0818	36.1342	54.7534	51.7056	59.5016	58.8115	34.5521
33.9727	-0.576309	0.0159377	0.691347	Gm26762	45.7536	37.7617	47.7145	35.1576	25.8271	29.2249	28.7249	26.9137	28.6289
37.8442	-0.643901	0.0139126	0.691347	Gm26642	43.9235	47.2022	54.5309	43.947	30.9925	34.8451	21.5437	20.9329	43.437
20.141	0.923343	0.0117712	0.691347	Gm16892	8.23565	13.2166	12.659	19.532	36.1579	24.7287	21.5437	28.9073	15.7953
92.7419	0.491099	0.0320201	0.694662	Gm26703	84.1867	73.6354	53.5571	91.8003	108.474	109.031	149.78	88.7156	77.9891
31.5378	0.678063	0.0295024	0.694662	Rassf10	16.4713	28.3213	26.2917	25.3916	24.794	25.8528	52.3204	45.853	41.4625
23.0182	0.688614	0.0264486	0.694662	Gm27151	14.6412	15.1047	18.5015	19.532	39.2572	26.9768	24.6214	26.9137	20.7313
693.387	-0.588041	0.0342151	0.694662	Mir6236	791.538	856.247	1250.32	523.457	398.77	732.87	520.126	354.863	838.136
11.3981	0.893887	0.0479993	0.694662	Gm29361	2.74522	8.49639	8.76389	10.7426	19.6286	11.2403	13.3366	16.9457	10.8592
64.6253	0.468011	0.0240519	0.694662	2810402E24Rik	42.0933	57.5866	57.4522	56.6428	80.5805	69.6901	62.5793	93.6997	62.1938
14.8276	-0.88913	0.0269198	0.694662	Gm8173	19.2165	27.3773	14.6065	18.5554	10.3308	4.49614	11.2848	12.9585	15.7953
33.5307	0.572253	0.0301994	0.694662	Gm28928	22.8768	30.2094	25.3179	28.3214	38.2241	30.3489	52.3204	32.8946	44.4242
145.521	-0.354777	0.0154318	0.691347	Gm20342	145.497	171.816	185.989	162.115	112.606	148.372	134.392	138.556	116.49
11.4001	1.17132	0.0268929	0.694662	Gm38057	5.49043	11.3285	3.89506	6.83619	24.794	8.99227	20.5178	14.9521	5.92322
168.753	-0.50952	0.012479	0.691347	Gm19938	160.138	211.466	226.887	213.875	94.0106	188.838	126.184	133.572	169.799
26.6695	0.852395	0.0223864	0.694662	Gm37233	12.811	22.657	11.6852	26.3682	49.588	15.7365	35.9061	36.8818	27.6417
187.019	-0.633847	0.042881	0.694662	2900022M07Rik	170.203	256.78	295.051	213.875	60.9519	264.148	127.21	145.534	155.978
1046.5	0.429593	0.00917751	0.691347	Pcdhgc5	918.733	1020.51	696.242	887.729	1317.18	828.413	1317.24	1135.36	1335.69
56.4413	0.665603	0.00615011	0.690846	Thap6	53.9893	31.1534	37.9769	47.8534	77.4813	75.3103	81.0453	58.8115	47.3858
45.264	0.651908	0.0480692	0.694662	Dchs2	52.1591	33.0415	17.5278	35.1576	81.6136	40.4652	64.6311	46.8498	36.5265
393.63	0.500391	0.0441688	0.694662	Pcdhac2	426.424	309.646	211.307	337.903	660.14	274.264	526.282	387.757	423.51
125.275	0.56688	0.0160378	0.691347	Zc3h11a	76.8661	101.013	96.4028	123.051	223.146	115.775	161.065	125.597	108.592
43.4915	0.596331	0.0477484	0.694662	Pcdha5	44.8386	36.8177	21.4228	33.2044	63.0181	29.2249	69.7605	47.8466	47.3858
34.4159	0.713112	0.0201564	0.691347	Pcdhac1	27.4522	24.5451	17.5278	32.2278	49.588	22.4807	56.4239	40.869	40.4753
15.2748	1.07437	0.0268722	0.694662	Gm37593	6.40551	11.3285	11.6852	8.78939	18.5955	20.2326	40.0097	7.97444	12.8336
52.451	-0.940156	0.0418029	0.694662	Gm38157	75.951	69.8592	103.219	38.0874	9.29775	66.318	24.6214	22.9265	64.1682
27.1181	1.11787	0.0115553	0.691347	Gm37176	9.15072	23.6011	11.6852	21.4852	39.2572	25.8528	71.8123	21.9297	19.7441
20.9139	-1.02252	0.0194675	0.691347	Gm37666	31.1125	27.3773	41.8719	16.6022	7.23159	24.7287	6.15534	12.9585	20.7313
12.3933	-0.842818	0.0522989	0.694662	Gstp-ps	22.8768	16.0487	12.659	13.6724	12.397	3.3721	10.2589	7.97444	12.8336
43.267	0.56875	0.0340113	0.694662	Pcdha6	49.4139	25.4892	34.0818	29.298	67.1504	38.2172	47.1909	44.8562	57.2578
26.8898	-0.936717	0.0194381	0.691347	Gm37861	42.0933	33.9856	46.7408	24.415	9.29775	34.8451	11.2848	13.9553	26.6545
18.4792	-0.972095	0.04624	0.694662	Gm36963	22.8768	20.769	38.9506	18.5554	3.09925	16.8605	8.20712	26.9137	9.87203
27.7749	-0.797654	0.0452775	0.694662	5330406M23Rik	25.622	38.7058	57.4522	24.415	11.3639	33.721	11.2848	20.9329	27.6417
14.1655	0.868516	0.0476874	0.694662	Gm33533	10.9809	13.2166	2.9213	11.7192	24.794	13.4884	21.5437	11.9617	16.7825
17.0431	0.865243	0.042438	0.694662	Gm37174	6.40551	10.3845	9.73766	21.4852	27.8933	17.9845	26.6731	22.9265	10.8592
47.8075	0.878399	0.0260671	0.694662	Gm38077	12.811	44.37	25.3179	48.83	89.8783	26.9768	77.9676	51.8339	54.2962
39.5061	-0.443205	0.0508854	0.694662	Gm37254	46.6687	46.2581	55.5046	37.1108	37.191	33.721	31.8026	35.885	31.5905
10.5129	-1.16521	0.0185251	0.691347	Gm37660	13.7261	14.1606	26.2917	6.83619	10.3308	6.7442	5.12945	3.98722	7.89763
21.6894	-0.857908	0.0115489	0.691347	Gm37333	29.2823	27.3773	31.1605	29.298	6.1985	23.6047	17.4401	17.9425	14.8081
966.382	0.505157	0.0460921	0.694662	B230334C09Rik	552.704	985.581	694.295	915.073	1553.76	789.072	1448.56	1125.39	667.35
21.3557	-1.20028	0.00852604	0.691347	Gm42448	21.0467	21.713	47.7145	34.181	5.16542	24.7287	7.18123	10.9649	19.7441
11.9501	-0.918066	0.0239974	0.694662	5830487J09Rik	12.811	15.1047	15.5803	21.4852	9.29775	5.62017	7.18123	7.97444	12.8336
13.5002	-0.996243	0.0159691	0.691347	Gm43201	15.5562	18.8809	28.2392	11.7192	8.26467	11.2403	7.18123	6.97763	13.8208
160.789	0.397696	0.020096	0.691347	Gm9954	105.233	130.278	128.537	184.577	178.723	167.481	195.945	194.377	167.825
15.0513	1.26316	0.00162512	0.524362	9330198I05Rik	4.57536	11.3285	8.76389	8.78939	17.5624	30.3489	20.5178	16.9457	15.7953
25.2306	-0.678121	0.0244486	0.694662	Gm43413	28.3672	41.5379	30.1867	28.3214	18.5955	25.8528	12.3107	22.9265	19.7441
36.4074	-0.576858	0.0156714	0.691347	A530041M06Rik	37.518	40.5939	57.4522	42.9704	29.9594	31.473	29.7508	32.8946	25.6673
26.6707	0.633597	0.0387854	0.694662	A930003O13Rik	15.5562	17.9368	18.5015	29.298	37.191	28.1008	38.9838	33.8914	20.7313
11.2895	1.30126	0.00583841	0.690846	Gm43140	6.40551	6.6083	5.84259	5.85959	19.6286	14.6124	21.5437	12.9585	6.91042
25.6728	-0.697046	0.0327356	0.694662	Gm43316	18.3014	31.1534	39.9244	41.9938	13.4301	23.6047	21.5437	23.9233	17.7697
111.99	-0.447381	0.0117706	0.691347	Gm42641	124.45	149.159	109.062	146.49	112.606	115.775	83.0971	80.7412	90.8227
20.2492	-0.979651	0.0409488	0.694662	Gm43359	22.8768	20.769	43.8195	24.415	5.16542	25.8528	7.18123	8.97124	23.6929
57.7706	0.579839	0.0188325	0.691347	Gm43379	35.6878	57.5866	37.9769	49.8066	76.4482	85.4266	71.8123	63.7955	43.437
18.1464	-0.892341	0.0189127	0.691347	Gm42447	21.9617	16.9928	37.0031	22.4618	8.26467	13.4884	9.23301	17.9425	17.7697
80.0039	-0.875505	0.00649323	0.690846	Gm42971	98.8278	104.789	143.144	83.0109	20.6617	83.1785	47.1909	60.8051	80.9507
12.947	-0.948125	0.0159023	0.691347	Gm43487	14.6412	18.8809	20.4491	16.6022	5.16542	11.2403	10.2589	6.97763	12.8336
156.807	-0.609935	0.000103348	0.156756	Gm19439	178.439	212.41	185.989	203.133	149.797	103.411	133.366	145.534	105.631
20.8099	1.4322	0.00261006	0.595128	Gm42664	9.15072	12.2726	7.79013	13.6724	38.2241	25.8528	53.3463	18.9393	8.88483
11.6197	1.0001	0.0206566	0.691347	Gm43610	4.57536	8.49639	6.81636	9.76599	18.5955	15.7365	12.3107	17.9425	9.87203
19.4757	-0.852495	0.0165638	0.691347	Gm19409	28.3672	23.6011	35.0556	16.6022	7.23159	16.8605	14.3625	15.9489	17.7697
13.5007	-1.69386	0.0056445	0.690846	Gm43355	18.3014	19.8249	34.0818	15.6256	0	17.9845	3.07767	5.98083	6.91042
70.1573	-0.912637	0.00217097	0.559146	Gm42991	76.8661	90.6281	139.248	74.2215	26.8602	76.4343	36.932	55.8211	57.2578
68.3872	-1.322	0.000109998	0.156756	Gm42970	92.4223	113.285	115.878	90.8237	14.4632	69.6901	25.6472	53.8275	42.4497
39.2903	0.833664	0.0510102	0.694662	Gm43031	12.811	33.0415	29.213	35.1576	66.1174	51.7056	55.3981	60.8051	10.8592
21.2461	-0.900633	0.00653244	0.690846	Gm43813	20.1316	26.4332	41.8719	27.3448	11.3639	16.8605	14.3625	17.9425	16.7825
13.8312	-1.2532	0.0120169	0.691347	Gm43230	21.9617	9.44043	30.1867	20.5086	3.09925	14.6124	4.10356	10.9649	9.87203
56.5501	0.59425	0.0209664	0.691347	Gm43481	33.8577	56.6426	36.0293	49.8066	97.1099	53.9536	68.7346	50.8371	63.181
114.423	-0.556886	0.0436104	0.694662	Gm42853	128.11	140.662	190.858	98.6365	54.7534	148.372	75.9159	84.7284	110.567
11.508	-0.941716	0.0279851	0.694662	Gm43371	11.8959	17.9368	14.6065	17.5788	3.09925	10.1163	7.18123	9.96805	10.8592
13.0579	-1.17754	0.00241955	0.559146	Gm19719	23.7919	20.769	14.6065	15.6256	10.3308	6.7442	8.20712	6.97763	9.87203
17.7055	0.900474	0.00796077	0.691347	Gm44065	11.8959	14.1606	9.73766	11.7192	18.5955	17.9845	25.6472	25.9169	22.7057
10.2927	-1.05046	0.0282217	0.694662	Gm43877	10.9809	20.769	10.7114	14.649	6.1985	12.3644	9.23301	2.99041	4.93602
12.6152	-0.885929	0.037388	0.694662	Gm43873	13.7261	22.657	17.5278	12.6958	3.09925	11.2403	9.23301	11.9617	10.8592
24.1239	-0.884724	0.0499541	0.694662	B230112I24Rik	32.0275	16.0487	60.3735	22.4618	7.23159	31.473	17.4401	15.9489	16.7825
20.2507	-1.14786	0.000608616	0.315392	Gm44439	25.622	30.2094	31.1605	30.2746	5.16542	15.7365	16.4142	14.9521	13.8208
159.128	0.661603	0.00783537	0.691347	Gm18609	123.535	132.166	68.1636	159.186	224.179	115.775	220.566	199.361	195.466
29.8784	-1.1336	0.00883265	0.691347	Gm44090	21.0467	62.3069	46.7408	41.9938	8.26467	37.0931	11.2848	15.9489	25.6673
26.1156	-0.866363	0.0189472	0.691347	6330415B21Rik	30.1974	42.4819	43.8195	24.415	7.23159	29.2249	16.4142	17.9425	25.6673
15.0522	0.992924	0.0206692	0.691347	Gm45235	8.23565	8.49639	8.76389	13.6724	21.6948	17.9845	30.7767	16.9457	8.88483
12.0612	-1.16582	0.00874212	0.691347	Gm29797	10.9809	16.9928	20.4491	22.4618	6.1985	5.62017	6.15534	14.9521	5.92322
12.5054	-1.02489	0.0177667	0.691347	Gm44586	10.9809	25.4892	15.5803	17.5788	7.23159	14.6124	7.18123	5.98083	7.89763
129.468	-0.769461	0.021761	0.694662	Gm44799	171.119	155.767	207.412	140.63	36.1579	171.977	65.657	94.6965	126.362
53.1143	-0.66017	0.0241395	0.694662	2900027M19Rik	64.0551	53.8105	99.3241	50.7832	30.9925	57.3257	29.7508	34.8882	59.2322
342.843	0.400678	0.0153158	0.691347	Gm19410	239.749	391.778	275.576	260.752	389.473	337.21	461.65	389.751	351.444
27.4446	-0.625529	0.0442324	0.694662	Gm44891	29.2823	39.6498	40.8982	27.3448	11.3639	25.8528	28.7249	19.9361	24.6801
11.9527	0.926246	0.0336316	0.694662	Gm30400	5.49043	6.6083	7.79013	11.7192	15.4963	20.2326	19.4919	11.9617	9.87203
553.304	1.08979	0.0355752	0.694662	Gm45884	400.802	314.366	209.36	442.399	1348.17	457.482	1070	518.339	239.89
34.7501	0.79708	0.00445393	0.687136	Gm45819	24.707	22.657	25.3179	26.3682	43.3895	32.597	62.5793	44.8562	30.6033
118.513	0.338605	0.0450063	0.694662	Gm45623	92.4223	121.782	87.6389	113.286	128.102	107.907	127.21	136.562	155.978
42.1647	0.746931	0.0495279	0.694662	AC153912.1	38.433	36.8177	14.6065	33.2044	67.1504	32.597	59.5016	75.7572	21.7185
12.2833	-0.820662	0.0492441	0.694662	Gm47087	14.6412	12.2726	25.3179	12.6958	6.1985	13.4884	9.23301	8.97124	8.88483
13.9449	1.00009	0.0318029	0.694662	Gm48249	2.74522	15.1047	9.73766	7.81279	25.8271	11.2403	23.5955	15.9489	12.8336
10.5126	-1.43717	0.0116355	0.691347	Gm48740	11.8959	11.3285	21.4228	21.4852	6.1985	14.6124	1.02589	3.98722	3.94881
